# Supplementary material for: Aqua­chlorido{6,6′-dimeth­oxy-2,2′-[ethane-1,2-diylbis(nitrilo­methanylyl­idene)]diphenolato-κ2 O 1,N,N′,O 1′}cobalt(III) dimethyl­formamide monosolvate
Source: Acta Crystallogr Sect E Struct Rep Online. 2012 Mar 21;68(Pt 4):m455–6. doi: 10.1107/S1600536812011324 (PMC3343852; doi:10.1107/S1600536812011324)
Supplement: Supplementary file 1 [file e-68-0m455-sup1.cif]

##############################################################################
#                                                                            #
# This CIF contains the data in a paper accepted for publication in          #
# Acta Crystallographica Section E. It conforms to the requirements of       #
# Notes for Authors for Acta Crystallographica Section E, and has been       #
# peer reviewed under the auspices of the IUCr Commission on Journals.       #
#                                                                            #
# Full details of the Crystallographic Information File format               #
# are given in the paper "The Crystallographic Information File (CIF):       #
# a New Standard Archive File for Crystallography" by S. R. Hall, F. H.      #
# Allen and I. D. Brown [Acta Cryst. (1991), A47, 655-685].                  #
#                                                                            #
# The current version of the core CIF dictionary is obtainable from          #
# ftp://ftp.iucr.org/pub/cif_core.dic.                                       #
#                                                                            #
# Software is freely available for graphical display of the structure(s)     #
# in this CIF. For information consult the CIF software page                 #
# http://www.iucr.org/resources/cif/software.                                #
#                                                                            #
# This file may be used for bona fide research purposes within the           #
# scientific community so long as proper attribution is given to the journal # 
# article from which it was obtained.                                        #
#                                                                            #
##############################################################################
data_I
_audit_creation_method     SHELXL-97
_chemical_name_systematic
;
Aquachlorido{6,6'-dimethoxy-2,2'-[ethane-1,2-
diylbis(nitrilomethanylylidene)]diphenolato-
\k^2^<i>O</i>^1^,<i>N</i>,<i>N</i>',<i>O</i>^1'^}cobalt(III)
dimethylformamide monosolvate
;
_chemical_name_common     ?
_chemical_formula_moiety     'C18 H20 Cl Co N2 O5, C3 H7 N O'
_chemical_formula_sum     'C21 H27 Cl Co N3 O6'
_chemical_formula_iupac     '[Co (C18 H18 N2 O4) Cl (H2 O)], C3 H7 N O'
_chemical_formula_weight     511.84
_chemical_melting_point     ?
_symmetry_cell_setting     monoclinic
_symmetry_space_group_name_H-M     'P 21/c'
_symmetry_space_group_name_hall     '-P 2ybc'
loop_
    _symmetry_equiv_pos_site_id
    _symmetry_equiv_pos_as_xyz
    1 x,y,z
    2 -x,1/2+y,1/2-z
    3 -x,-y,-z
    4 x,1/2-y,1/2+z
_cell_length_a     13.1384(13)
_cell_length_b     13.3144(19)
_cell_length_c     14.0120(9)
_cell_angle_alpha     90.00
_cell_angle_beta     110.198(6)
_cell_angle_gamma     90.00
_cell_volume     2300.4(4)
_cell_formula_units_Z     4
_cell_measurement_reflns_used     2594
_cell_measurement_theta_min     2.25
_cell_measurement_theta_max     22.52
_cell_measurement_temperature     293(2)
_cell_special_details     ?
_exptl_crystal_description     block
_exptl_crystal_colour     red
_exptl_crystal_size_max     0.24
_exptl_crystal_size_mid     0.22
_exptl_crystal_size_min     0.20
_exptl_crystal_density_diffrn     1.478
_exptl_crystal_density_meas     ?
_exptl_crystal_density_method     'not measured'
_exptl_crystal_F_000     1064
_exptl_absorpt_coefficient_mu     0.904
_exptl_absorpt_correction_type     multi-scan
_exptl_absorpt_process_details     '(SADABS; Sheldrick, 2003)'
_exptl_absorpt_correction_T_min     0.8122
_exptl_absorpt_correction_T_max     0.8399
_exptl_special_details     ?
_diffrn_ambient_temperature     293(2)
_diffrn_radiation_type     MoK\a
_diffrn_radiation_wavelength     0.71073
_diffrn_radiation_source     'fine-focus sealed tube'
_diffrn_radiation_monochromator     graphite
_diffrn_measurement_device_type     'Bruker APEXII CCD'
_diffrn_measurement_method     '\f and \w scans'
_diffrn_detector_area_resol_mean     ?
_diffrn_reflns_number     12275
_diffrn_reflns_av_R_equivalents     0.0871
_diffrn_reflns_av_sigmaI/netI     0.0899
_diffrn_reflns_theta_min     2.97
_diffrn_reflns_theta_max     25.00
_diffrn_reflns_theta_full     25.00
_diffrn_measured_fraction_theta_max     0.996
_diffrn_measured_fraction_theta_full     0.996
_diffrn_reflns_limit_h_min     -15
_diffrn_reflns_limit_h_max     15
_diffrn_reflns_limit_k_min     -15
_diffrn_reflns_limit_k_max     14
_diffrn_reflns_limit_l_min     -16
_diffrn_reflns_limit_l_max     16
_refine_special_details
;
Refinement of <i>F</i>^2^ against ALL reflections. The weighted <i>R</i>-factor
<i>wR</i> and goodness of fit <i>S</i> are based on <i>F</i>^2^, conventional
<i>R</i>-factors <i>R</i> are based on <i>F</i>, with <i>F</i> set to zero for
negative <i>F</i>^2^. The threshold expression of <i>F</i>^2^ >
\s(<i>F</i>^2^) is used only for calculating <i>R</i>-factors(gt) <i>etc</i>.
and is not relevant to the choice of reflections for refinement.
<i>R</i>-factors based on <i>F</i>^2^ are statistically about twice as large
as those based on <i>F</i>, and <i>R</i>- factors based on ALL data will be
even larger.
;
_reflns_number_total     4034
_reflns_number_gt     2827
_reflns_threshold_expression     I>2\s(I)
_refine_ls_structure_factor_coef     Fsqd
_refine_ls_matrix_type     full
_refine_ls_R_factor_all     0.0820
_refine_ls_R_factor_gt     0.0581
_refine_ls_wR_factor_gt     0.1310
_refine_ls_wR_factor_ref     0.1402
_refine_ls_goodness_of_fit_ref     1.011
_refine_ls_restrained_S_all     1.011
_refine_ls_number_reflns     4034
_refine_ls_number_parameters     293
_refine_ls_number_restraints     0
_refine_ls_hydrogen_treatment     constr
_refine_ls_weighting_scheme     calc
_refine_ls_weighting_details
                 'calc w=1/[\s^2^(Fo^2^)+(0.0689P)^2^] where P=(Fo^2^+2Fc^2^)/3'
_atom_sites_solution_hydrogens     geom
_atom_sites_solution_primary     direct
_atom_sites_solution_secondary     difmap
_refine_ls_shift/su_max     0.001
_refine_ls_shift/su_mean     0.000
_refine_diff_density_max     0.695
_refine_diff_density_min     -0.386
_refine_ls_extinction_method     none
_refine_ls_extinction_coef     ?
loop_
    _atom_type_symbol
    _atom_type_description
    _atom_type_scat_dispersion_real
    _atom_type_scat_dispersion_imag
    _atom_type_scat_source
    'C' 'C' 0.0033 0.0016
                         'International Tables Vol C Tables 4.2.6.8 and 6.1.1.4'
    'H' 'H' 0.0000 0.0000
                         'International Tables Vol C Tables 4.2.6.8 and 6.1.1.4'
    'N' 'N' 0.0061 0.0033
                         'International Tables Vol C Tables 4.2.6.8 and 6.1.1.4'
    'O' 'O' 0.0106 0.0060
                         'International Tables Vol C Tables 4.2.6.8 and 6.1.1.4'
    'Co' 'Co' 0.3494 0.9721
                         'International Tables Vol C Tables 4.2.6.8 and 6.1.1.4'
    'Cl' 'Cl' 0.1484 0.1585
                         'International Tables Vol C Tables 4.2.6.8 and 6.1.1.4'
_computing_data_collection     'APEX2 (Bruker, 2008)'
_computing_cell_refinement     'SAINT (Bruker, 2008)'
_computing_data_reduction     'SAINT (Bruker, 2008)'
_computing_structure_solution     'SHELXS97 (Sheldrick, 2008)'
_computing_structure_refinement     'SHELXL97 (Sheldrick, 2008)'
_computing_molecular_graphics     'SHELXTL (Sheldrick, 2008)'
_computing_publication_material     'SHELXTL (Sheldrick, 2008)'
loop_
    _atom_site_type_symbol
    _atom_site_label
    _atom_site_fract_x
    _atom_site_fract_y
    _atom_site_fract_z
    _atom_site_U_iso_or_equiv
    _atom_site_thermal_displace_type
    _atom_site_calc_flag
    _atom_site_refinement_flags
    _atom_site_occupancy
    _atom_site_disorder_assembly
    _atom_site_disorder_group
    Co Co1 0.90848(4) 0.14998(3) 0.92275(3) 0.0496(2) Uani d . 1.000 . .
    Cl Cl5 0.92093(9) 0.30523(7) 0.98338(7) 0.0715(4) Uani d . 1.000 . .
    O O1 0.90866(18) 0.09840(17) 1.04805(16) 0.0522(8) Uani d . 1.000 . .
    O O2 1.06060(18) 0.13508(17) 0.97448(17) 0.0539(8) Uani d . 1.000 . .
    O O3 0.94754(18) 0.02362(19) 1.22469(16) 0.0611(9) Uani d . 1.000 . .
    O O4 1.26159(19) 0.1281(2) 1.08943(19) 0.0673(10) Uani d . 1.000 . .
    O O5 0.89466(17) 0.01086(16) 0.86955(15) 0.0533(8) Uani d . 1.000 . .
    N N1 0.9079(2) 0.1957(2) 0.7953(2) 0.0535(10) Uani d . 1.000 . .
    N N2 0.7567(2) 0.1638(2) 0.8674(2) 0.0569(10) Uani d . 1.000 . .
    C C1 1.1284(3) 0.1773(2) 0.9372(3) 0.0515(11) Uani d . 1.000 . .
    C C2 1.2396(3) 0.1745(3) 0.9968(3) 0.0606(14) Uani d . 1.000 . .
    C C3 1.3174(3) 0.2134(3) 0.9619(3) 0.0751(17) Uani d . 1.000 . .
    C C4 1.2861(4) 0.2591(4) 0.8665(4) 0.0822(17) Uani d . 1.000 . .
    C C5 1.1799(4) 0.2652(3) 0.8074(3) 0.0737(17) Uani d . 1.000 . .
    C C6 1.0988(3) 0.2252(3) 0.8418(3) 0.0578(12) Uani d . 1.000 . .
    C C7 0.9889(3) 0.2273(3) 0.7741(3) 0.0594(14) Uani d . 1.000 . .
    C C8 0.7993(3) 0.1895(3) 0.7181(3) 0.0698(16) Uani d . 1.000 . .
    C C9 0.7199(3) 0.2143(3) 0.7682(3) 0.0743(16) Uani d . 1.000 . .
    C C10 0.6880(3) 0.1424(3) 0.9111(3) 0.0586(12) Uani d . 1.000 . .
    C C11 0.7150(3) 0.1020(3) 1.0106(3) 0.0541(12) Uani d . 1.000 . .
    C C12 0.6303(3) 0.0808(3) 1.0478(3) 0.0663(14) Uani d . 1.000 . .
    C C13 0.6511(3) 0.0418(3) 1.1417(3) 0.0727(17) Uani d . 1.000 . .
    C C14 0.7565(3) 0.0214(3) 1.2036(3) 0.0665(16) Uani d . 1.000 . .
    C C15 0.8411(3) 0.0409(3) 1.1708(2) 0.0543(11) Uani d . 1.000 . .
    C C16 0.8231(3) 0.0820(2) 1.0729(2) 0.0499(11) Uani d . 1.000 . .
    C C17 0.9757(3) -0.0122(3) 1.3268(2) 0.0700(16) Uani d . 1.000 . .
    C C18 1.3706(3) 0.1101(4) 1.1502(3) 0.0778(17) Uani d . 1.000 . .
    O O6 0.5199(4) 0.9040(5) 0.2962(4) 0.192(3) Uani d . 1.000 . .
    N N3 0.6662(5) 0.9626(6) 0.4178(4) 0.134(3) Uani d . 1.000 . .
    C C19 0.7766(5) 0.9485(6) 0.4778(4) 0.168(4) Uani d . 1.000 . .
    C C20 0.6114(8) 1.0463(11) 0.4401(8) 0.236(8) Uani d . 1.000 . .
    C C21 0.6116(6) 0.9002(6) 0.3479(5) 0.141(3) Uani d . 1.000 . .
    H H3 1.39040 0.20920 1.00180 0.0900 Uiso c R 1.000 . .
    H H4 1.33860 0.28570 0.84310 0.0980 Uiso c R 1.000 . .
    H H5 1.16020 0.29590 0.74400 0.0890 Uiso c R 1.000 . .
    H H5A 0.87980 -0.03370 0.91700 0.0800 Uiso d R 1.000 . .
    H H5B 0.96130 -0.00860 0.86080 0.0800 Uiso d R 1.000 . .
    H H7 0.97560 0.25380 0.70950 0.0710 Uiso c R 1.000 . .
    H H8A 0.78620 0.12230 0.68970 0.0840 Uiso c R 1.000 . .
    H H8B 0.79280 0.23660 0.66340 0.0840 Uiso c R 1.000 . .
    H H9A 0.71680 0.28640 0.77700 0.0890 Uiso c R 1.000 . .
    H H9B 0.64820 0.19090 0.72730 0.0890 Uiso c R 1.000 . .
    H H10 0.61510 0.15420 0.87490 0.0700 Uiso c R 1.000 . .
    H H12 0.55890 0.09390 1.00710 0.0790 Uiso c R 1.000 . .
    H H13 0.59420 0.02860 1.16480 0.0870 Uiso c R 1.000 . .
    H H14 0.76990 -0.00570 1.26800 0.0800 Uiso c R 1.000 . .
    H H17A 0.95880 0.03830 1.36800 0.0840 Uiso c R 1.000 . .
    H H17B 1.05190 -0.02680 1.35360 0.0840 Uiso c R 1.000 . .
    H H17C 0.93540 -0.07210 1.32750 0.0840 Uiso c R 1.000 . .
    H H18A 1.40490 0.07070 1.11250 0.0940 Uiso c R 1.000 . .
    H H18B 1.37300 0.07430 1.21040 0.0940 Uiso c R 1.000 . .
    H H18C 1.40800 0.17290 1.16890 0.0940 Uiso c R 1.000 . .
    H H19A 0.80250 0.88730 0.45800 0.2020 Uiso c R 1.000 . .
    H H19B 0.78360 0.94460 0.54820 0.2020 Uiso c R 1.000 . .
    H H19C 0.81850 1.00400 0.46800 0.2020 Uiso c R 1.000 . .
    H H20A 0.53720 1.04620 0.39530 0.3540 Uiso c R 1.000 . .
    H H20B 0.64610 1.10710 0.43080 0.3540 Uiso c R 1.000 . .
    H H20C 0.61390 1.04200 0.50920 0.3540 Uiso c R 1.000 . .
    H H21 0.65020 0.84530 0.33730 0.1690 Uiso c R 1.000 . .
loop_
    _atom_site_aniso_label
    _atom_site_aniso_U_11
    _atom_site_aniso_U_22
    _atom_site_aniso_U_33
    _atom_site_aniso_U_12
    _atom_site_aniso_U_13
    _atom_site_aniso_U_23
    Co1 0.0578(3) 0.0354(3) 0.0523(3) 0.0018(2) 0.0148(2) 0.0031(2)
    Cl5 0.0952(8) 0.0478(5) 0.0697(6) 0.0027(5) 0.0262(5) -0.0019(4)
    O1 0.0540(13) 0.0457(14) 0.0556(13) 0.0024(11) 0.0173(11) 0.0083(10)
    O2 0.0593(14) 0.0420(13) 0.0586(14) -0.0011(11) 0.0179(11) 0.0085(10)
    O3 0.0649(16) 0.0616(16) 0.0533(14) 0.0079(13) 0.0158(12) 0.0069(11)
    O4 0.0587(16) 0.0688(18) 0.0702(16) 0.0024(13) 0.0171(13) 0.0054(13)
    O5 0.0599(14) 0.0371(12) 0.0615(13) -0.0006(11) 0.0192(11) 0.0021(10)
    N1 0.0674(19) 0.0372(16) 0.0520(16) -0.0020(14) 0.0157(15) 0.0019(12)
    N2 0.0667(19) 0.0432(17) 0.0551(17) 0.0056(14) 0.0136(16) 0.0072(13)
    C1 0.064(2) 0.0339(18) 0.060(2) -0.0031(16) 0.0259(19) -0.0050(15)
    C2 0.069(3) 0.050(2) 0.067(2) -0.0035(19) 0.029(2) -0.0060(17)
    C3 0.072(3) 0.070(3) 0.087(3) -0.008(2) 0.032(2) -0.006(2)
    C4 0.083(3) 0.082(3) 0.095(3) -0.016(3) 0.048(3) -0.003(3)
    C5 0.097(3) 0.059(3) 0.074(3) -0.012(2) 0.041(3) 0.0032(19)
    C6 0.070(2) 0.044(2) 0.062(2) -0.0035(18) 0.026(2) -0.0028(16)
    C7 0.086(3) 0.041(2) 0.052(2) 0.0026(19) 0.025(2) 0.0048(15)
    C8 0.082(3) 0.066(3) 0.052(2) -0.002(2) 0.011(2) 0.0086(17)
    C9 0.069(3) 0.074(3) 0.067(2) 0.006(2) 0.007(2) 0.017(2)
    C10 0.055(2) 0.046(2) 0.066(2) 0.0043(17) 0.0098(19) 0.0027(16)
    C11 0.056(2) 0.044(2) 0.059(2) 0.0013(17) 0.0158(17) -0.0028(15)
    C12 0.056(2) 0.069(3) 0.072(2) 0.0048(19) 0.0197(19) -0.002(2)
    C13 0.070(3) 0.080(3) 0.075(3) 0.001(2) 0.034(2) -0.001(2)
    C14 0.077(3) 0.066(3) 0.060(2) 0.002(2) 0.028(2) 0.0043(18)
    C15 0.064(2) 0.0418(19) 0.056(2) 0.0031(17) 0.0192(18) -0.0021(15)
    C16 0.060(2) 0.0353(18) 0.056(2) 0.0043(16) 0.0222(17) -0.0025(14)
    C17 0.083(3) 0.067(3) 0.054(2) 0.010(2) 0.016(2) 0.0007(18)
    C18 0.061(3) 0.076(3) 0.086(3) 0.004(2) 0.012(2) -0.002(2)
    O6 0.128(4) 0.242(7) 0.143(4) -0.093(4) -0.033(3) 0.061(4)
    N3 0.121(4) 0.159(6) 0.096(3) -0.056(4) 0.005(3) 0.032(3)
    C19 0.148(6) 0.189(8) 0.115(4) -0.095(6) -0.021(4) 0.057(5)
    C20 0.215(11) 0.292(18) 0.224(11) -0.008(10) 0.105(8) -0.032(11)
    C21 0.138(6) 0.134(6) 0.103(4) -0.075(5) -0.019(4) 0.041(4)
_geom_special_details
;
 Bond distances, angles etc. have been calculated using the
 rounded fractional coordinates. All su's are estimated
 from the variances of the (full) variance-covariance matrix.
 The cell esds are taken into account in the estimation of
 distances, angles and torsion angles
;
loop_
    _geom_bond_atom_site_label_1
    _geom_bond_atom_site_label_2
    _geom_bond_site_symmetry_1
    _geom_bond_site_symmetry_2
    _geom_bond_distance
    _geom_bond_publ_flag
    Co1 Cl5 . . 2.2193(11) no
    Co1 O1 . . 1.885(2) no
    Co1 O2 . . 1.887(3) no
    Co1 O5 . . 1.982(2) no
    Co1 N1 . . 1.884(3) no
    Co1 N2 . . 1.883(3) no
    O1 C16 . . 1.305(5) no
    O2 C1 . . 1.305(5) no
    O3 C15 . . 1.360(4) no
    O3 C17 . . 1.430(4) no
    O4 C2 . . 1.375(5) no
    O4 C18 . . 1.411(5) no
    O5 H5A . . 0.9600 no
    O5 H5B . . 0.9600 no
    O6 C21 . . 1.173(9) no
    N1 C7 . . 1.271(5) no
    N1 C8 . . 1.465(5) no
    N2 C10 . . 1.286(5) no
    N2 C9 . . 1.468(5) no
    N3 C19 . . 1.416(9) no
    N3 C20 . . 1.419(15) no
    N3 C21 . . 1.296(10) no
    C1 C6 . . 1.409(5) no
    C1 C2 . . 1.411(6) no
    C2 C3 . . 1.378(6) no
    C3 C4 . . 1.395(7) no
    C4 C5 . . 1.357(7) no
    C5 C6 . . 1.416(7) no
    C6 C7 . . 1.428(6) no
    C8 C9 . . 1.482(6) no
    C10 C11 . . 1.420(6) no
    C11 C12 . . 1.411(6) no
    C11 C16 . . 1.412(5) no
    C12 C13 . . 1.352(6) no
    C13 C14 . . 1.384(6) no
    C14 C15 . . 1.366(6) no
    C15 C16 . . 1.419(4) no
    C3 H3 . . 0.9300 no
    C4 H4 . . 0.9300 no
    C5 H5 . . 0.9300 no
    C7 H7 . . 0.9300 no
    C8 H8B . . 0.9700 no
    C8 H8A . . 0.9700 no
    C9 H9B . . 0.9700 no
    C9 H9A . . 0.9700 no
    C10 H10 . . 0.9300 no
    C12 H12 . . 0.9300 no
    C13 H13 . . 0.9300 no
    C14 H14 . . 0.9300 no
    C17 H17A . . 0.9600 no
    C17 H17B . . 0.9600 no
    C17 H17C . . 0.9600 no
    C18 H18B . . 0.9600 no
    C18 H18C . . 0.9600 no
    C18 H18A . . 0.9600 no
    C19 H19A . . 0.9600 no
    C19 H19B . . 0.9600 no
    C19 H19C . . 0.9600 no
    C20 H20A . . 0.9600 no
    C20 H20B . . 0.9600 no
    C20 H20C . . 0.9600 no
    C21 H21 . . 0.9300 no
loop_
    _geom_angle_atom_site_label_1
    _geom_angle_atom_site_label_2
    _geom_angle_atom_site_label_3
    _geom_angle_site_symmetry_1
    _geom_angle_site_symmetry_2
    _geom_angle_site_symmetry_3
    _geom_angle
    _geom_angle_publ_flag
    Cl5 Co1 O1 . . . 90.38(7) no
    Cl5 Co1 O2 . . . 91.29(8) no
    Cl5 Co1 O5 . . . 178.77(8) no
    Cl5 Co1 N1 . . . 92.15(9) no
    Cl5 Co1 N2 . . . 89.67(9) no
    O1 Co1 O2 . . . 86.75(10) no
    O1 Co1 O5 . . . 88.87(9) no
    O1 Co1 N1 . . . 177.47(11) no
    O1 Co1 N2 . . . 94.58(11) no
    O2 Co1 O5 . . . 89.63(10) no
    O2 Co1 N1 . . . 93.16(11) no
    O2 Co1 N2 . . . 178.35(11) no
    O5 Co1 N1 . . . 88.60(10) no
    O5 Co1 N2 . . . 89.42(11) no
    N1 Co1 N2 . . . 85.46(12) no
    Co1 O1 C16 . . . 125.8(2) no
    Co1 O2 C1 . . . 125.4(2) no
    C15 O3 C17 . . . 118.2(3) no
    C2 O4 C18 . . . 119.0(3) no
    Co1 O5 H5A . . . 109.00 no
    Co1 O5 H5B . . . 109.00 no
    H5A O5 H5B . . . 110.00 no
    Co1 N1 C7 . . . 126.8(3) no
    Co1 N1 C8 . . . 111.5(2) no
    C7 N1 C8 . . . 121.8(3) no
    C9 N2 C10 . . . 119.8(3) no
    Co1 N2 C10 . . . 126.9(3) no
    Co1 N2 C9 . . . 113.0(2) no
    C19 N3 C21 . . . 123.4(7) no
    C20 N3 C21 . . . 118.7(8) no
    C19 N3 C20 . . . 117.9(7) no
    C2 C1 C6 . . . 117.6(4) no
    O2 C1 C2 . . . 117.5(3) no
    O2 C1 C6 . . . 124.9(4) no
    O4 C2 C1 . . . 114.1(3) no
    O4 C2 C3 . . . 124.4(4) no
    C1 C2 C3 . . . 121.6(4) no
    C2 C3 C4 . . . 119.7(4) no
    C3 C4 C5 . . . 120.8(5) no
    C4 C5 C6 . . . 120.4(4) no
    C5 C6 C7 . . . 118.3(4) no
    C1 C6 C5 . . . 120.0(4) no
    C1 C6 C7 . . . 121.6(4) no
    N1 C7 C6 . . . 125.1(4) no
    N1 C8 C9 . . . 107.6(3) no
    N2 C9 C8 . . . 106.9(3) no
    N2 C10 C11 . . . 125.0(4) no
    C12 C11 C16 . . . 119.2(3) no
    C10 C11 C16 . . . 122.4(4) no
    C10 C11 C12 . . . 118.5(4) no
    C11 C12 C13 . . . 121.1(4) no
    C12 C13 C14 . . . 120.5(4) no
    C13 C14 C15 . . . 120.4(4) no
    O3 C15 C14 . . . 125.5(3) no
    C14 C15 C16 . . . 121.0(3) no
    O3 C15 C16 . . . 113.5(3) no
    C11 C16 C15 . . . 117.8(4) no
    O1 C16 C15 . . . 116.8(3) no
    O1 C16 C11 . . . 125.4(3) no
    C2 C3 H3 . . . 120.00 no
    C4 C3 H3 . . . 120.00 no
    C5 C4 H4 . . . 120.00 no
    C3 C4 H4 . . . 120.00 no
    C4 C5 H5 . . . 120.00 no
    C6 C5 H5 . . . 120.00 no
    N1 C7 H7 . . . 118.00 no
    C6 C7 H7 . . . 117.00 no
    C9 C8 H8B . . . 110.00 no
    H8A C8 H8B . . . 108.00 no
    C9 C8 H8A . . . 110.00 no
    N1 C8 H8A . . . 110.00 no
    N1 C8 H8B . . . 110.00 no
    N2 C9 H9A . . . 110.00 no
    N2 C9 H9B . . . 110.00 no
    C8 C9 H9A . . . 110.00 no
    C8 C9 H9B . . . 110.00 no
    H9A C9 H9B . . . 109.00 no
    C11 C10 H10 . . . 117.00 no
    N2 C10 H10 . . . 118.00 no
    C11 C12 H12 . . . 120.00 no
    C13 C12 H12 . . . 119.00 no
    C12 C13 H13 . . . 120.00 no
    C14 C13 H13 . . . 120.00 no
    C15 C14 H14 . . . 120.00 no
    C13 C14 H14 . . . 120.00 no
    O3 C17 H17B . . . 109.00 no
    H17A C17 H17C . . . 109.00 no
    O3 C17 H17C . . . 110.00 no
    H17A C17 H17B . . . 109.00 no
    O3 C17 H17A . . . 110.00 no
    H17B C17 H17C . . . 109.00 no
    O4 C18 H18C . . . 110.00 no
    H18A C18 H18C . . . 109.00 no
    H18B C18 H18C . . . 110.00 no
    H18A C18 H18B . . . 109.00 no
    O4 C18 H18A . . . 109.00 no
    O4 C18 H18B . . . 109.00 no
    O6 C21 N3 . . . 128.4(8) no
    N3 C19 H19A . . . 109.00 no
    N3 C19 H19B . . . 109.00 no
    N3 C19 H19C . . . 110.00 no
    H19A C19 H19B . . . 109.00 no
    H19A C19 H19C . . . 110.00 no
    H19B C19 H19C . . . 109.00 no
    N3 C20 H20A . . . 109.00 no
    N3 C20 H20B . . . 109.00 no
    N3 C20 H20C . . . 109.00 no
    H20A C20 H20B . . . 110.00 no
    H20A C20 H20C . . . 109.00 no
    H20B C20 H20C . . . 110.00 no
    O6 C21 H21 . . . 116.00 no
    N3 C21 H21 . . . 116.00 no
loop_
    _geom_torsion_atom_site_label_1
    _geom_torsion_atom_site_label_2
    _geom_torsion_atom_site_label_3
    _geom_torsion_atom_site_label_4
    _geom_torsion_site_symmetry_1
    _geom_torsion_site_symmetry_2
    _geom_torsion_site_symmetry_3
    _geom_torsion_site_symmetry_4
    _geom_torsion
    _geom_torsion_publ_flag
    Cl5 Co1 O1 C16 . . . . 90.4(2) no
    O2 Co1 O1 C16 . . . . -178.3(2) no
    O5 Co1 O1 C16 . . . . -88.6(2) no
    N2 Co1 O1 C16 . . . . 0.7(2) no
    Cl5 Co1 O2 C1 . . . . -73.5(2) no
    O1 Co1 O2 C1 . . . . -163.8(3) no
    O5 Co1 O2 C1 . . . . 107.3(3) no
    N1 Co1 O2 C1 . . . . 18.7(3) no
    Cl5 Co1 N1 C7 . . . . 75.7(3) no
    Cl5 Co1 N1 C8 . . . . -105.3(2) no
    O2 Co1 N1 C7 . . . . -15.8(3) no
    O2 Co1 N1 C8 . . . . 163.3(2) no
    O5 Co1 N1 C7 . . . . -105.3(3) no
    O5 Co1 N1 C8 . . . . 73.7(2) no
    N2 Co1 N1 C7 . . . . 165.2(3) no
    N2 Co1 N1 C8 . . . . -15.8(2) no
    Cl5 Co1 N2 C9 . . . . 83.4(2) no
    Cl5 Co1 N2 C10 . . . . -89.9(3) no
    O1 Co1 N2 C9 . . . . 173.8(2) no
    O1 Co1 N2 C10 . . . . 0.5(3) no
    O5 Co1 N2 C9 . . . . -97.4(2) no
    O5 Co1 N2 C10 . . . . 89.3(3) no
    N1 Co1 N2 C9 . . . . -8.8(2) no
    N1 Co1 N2 C10 . . . . 177.9(3) no
    Co1 O1 C16 C11 . . . . -1.3(4) no
    Co1 O1 C16 C15 . . . . 178.8(2) no
    Co1 O2 C1 C2 . . . . 167.5(2) no
    Co1 O2 C1 C6 . . . . -12.7(5) no
    C17 O3 C15 C16 . . . . 176.4(3) no
    C17 O3 C15 C14 . . . . -4.1(5) no
    C18 O4 C2 C3 . . . . -6.1(6) no
    C18 O4 C2 C1 . . . . 172.4(3) no
    Co1 N1 C8 C9 . . . . 36.3(3) no
    C7 N1 C8 C9 . . . . -144.6(4) no
    Co1 N1 C7 C6 . . . . 6.2(6) no
    C8 N1 C7 C6 . . . . -172.7(4) no
    Co1 N2 C9 C8 . . . . 30.5(4) no
    C9 N2 C10 C11 . . . . -174.1(4) no
    Co1 N2 C10 C11 . . . . -1.2(6) no
    C10 N2 C9 C8 . . . . -155.7(3) no
    C19 N3 C21 O6 . . . . 178.1(8) no
    C20 N3 C21 O6 . . . . 2.1(13) no
    O2 C1 C6 C5 . . . . -177.6(3) no
    C2 C1 C6 C7 . . . . 176.8(4) no
    O2 C1 C2 O4 . . . . -1.3(5) no
    O2 C1 C6 C7 . . . . -3.0(6) no
    O2 C1 C2 C3 . . . . 177.3(3) no
    C2 C1 C6 C5 . . . . 2.2(5) no
    C6 C1 C2 C3 . . . . -2.6(5) no
    C6 C1 C2 O4 . . . . 178.9(3) no
    C1 C2 C3 C4 . . . . 1.7(6) no
    O4 C2 C3 C4 . . . . -180.0(4) no
    C2 C3 C4 C5 . . . . -0.4(7) no
    C3 C4 C5 C6 . . . . 0.1(7) no
    C4 C5 C6 C7 . . . . -175.8(4) no
    C4 C5 C6 C1 . . . . -1.0(6) no
    C5 C6 C7 N1 . . . . -178.8(4) no
    C1 C6 C7 N1 . . . . 6.6(6) no
    N1 C8 C9 N2 . . . . -41.8(4) no
    N2 C10 C11 C16 . . . . 0.7(6) no
    N2 C10 C11 C12 . . . . -179.0(4) no
    C10 C11 C12 C13 . . . . 179.7(4) no
    C16 C11 C12 C13 . . . . 0.0(6) no
    C12 C11 C16 C15 . . . . 0.1(5) no
    C12 C11 C16 O1 . . . . -179.7(3) no
    C10 C11 C16 O1 . . . . 0.6(5) no
    C10 C11 C16 C15 . . . . -179.5(3) no
    C11 C12 C13 C14 . . . . -0.2(6) no
    C12 C13 C14 C15 . . . . 0.3(6) no
    C13 C14 C15 C16 . . . . -0.2(6) no
    C13 C14 C15 O3 . . . . -179.7(4) no
    O3 C15 C16 C11 . . . . 179.6(3) no
    C14 C15 C16 O1 . . . . 179.8(3) no
    C14 C15 C16 C11 . . . . 0.0(5) no
    O3 C15 C16 O1 . . . . -0.6(4) no
loop_
    _geom_hbond_atom_site_label_D
    _geom_hbond_atom_site_label_H
    _geom_hbond_atom_site_label_A
    _geom_hbond_site_symmetry_A
    _geom_hbond_distance_DH
    _geom_hbond_distance_HA
    _geom_hbond_distance_DA
    _geom_hbond_angle_DHA
    _geom_hbond_publ_flag
    O5 H5A O2 3_757 0.96 1.98 2.830(3) 146 yes
    O5 H5A O4 3_757 0.96 2.22 2.964(4) 134 yes
    O5 H5B O1 3_757 0.96 2.11 2.840(3) 131 yes
    O5 H5B O3 3_757 0.96 1.97 2.854(3) 151 yes
    C9 H9B O6 3_666 0.97 2.47 3.355(7) 152 yes
    C10 H10 O6 3_666 0.93 2.56 3.287(7) 135 yes
    C17 H17A Cl5 4_555 0.96 2.79 3.744(4) 175 yes
data_global
_journal_date_recd_electronic     2012-03-02
_journal_date_accepted     2012-03-15
_journal_name_full     'Acta Crystallographica, Section E'
_journal_year     2012
_journal_volume     68
_journal_issue      4
_journal_page_first     m455
_journal_page_last     m456
_journal_paper_category     QM
_journal_paper_doi     10.1107/S1600536812011324
_journal_coeditor_code     SU2386
_publ_contact_author_name     'Jiacheng Liu'
_publ_contact_author_address
;
College of Chemistry and Chemical Engineering,
Key Laboratory of co-Environment-Related Polymer Materials
of the Ministry of Education,
Key Laboratory of Polymer Materials of Gansu Province,
Key Laboratory of Bioelectrochemistry and Environmental Analysis of Gansu,
Northwest Normal University, Lanzhou 730070,
People's Republic of China
;
_publ_contact_author_email     'jcliu8@nwnu.edu.cn'
_publ_contact_author_fax     '+86 931 797 5039'
_publ_contact_author_phone     '+86 931 797 5039'
_publ_section_title
;\
Aquachlorido{6,6'-dimethoxy-2,2'-[ethane-1,2-diylbis(nitrilomethanylylidene)]\
diphenolato-\k^2^<i>O</i>^1^,<i>N</i>,<i>N</i>',<i>O</i>^1'^}cobalt(III)
dimethylformamide monosolvate
;
loop_
    _publ_author_name
    _publ_author_footnote
    _publ_author_address
    'Wei, Yun' .
;
College of Chemistry and Chemical Engineering,
Key Laboratory of Eco-Environment-Related Polymer
Materials of the Ministry of Education,
Key Laboratory of Polymer Materials of Gansu Province,
Key Laboratory of Bioelectrochemistry and Environmental Analysis of Gansu,
Northwest Normal University, Lanzhou 730070,
People's Republic of China
;
    'Pang, Ting' .
;
College of Chemistry and Chemical Engineering,
Key Laboratory of Eco-Environment-Related Polymer
Materials of the Ministry of Education,
Key Laboratory of Polymer Materials of Gansu Province,
Key Laboratory of Bioelectrochemistry and Environmental Analysis of Gansu,
Northwest Normal University, Lanzhou 730070,
People's Republic of China
;
    'Liu, Jiacheng' .
;
College of Chemistry and Chemical Engineering,
Key Laboratory of Eco-Environment-Related Polymer
Materials of the Ministry of Education,
Key Laboratory of Polymer Materials of Gansu Province,
Key Laboratory of Bioelectrochemistry and Environmental Analysis of Gansu,
Northwest Normal University, Lanzhou 730070,
People's Republic of China
;
    'Li, Meng' .
;
College of Chemistry and Chemical Engineering,
Key Laboratory of Eco-Environment-Related Polymer
Materials of the Ministry of Education,
Key Laboratory of Polymer Materials of Gansu Province,
Key Laboratory of Bioelectrochemistry and Environmental Analysis of Gansu,
Northwest Normal University, Lanzhou 730070,
People's Republic of China
;
    'Liang, Lili' .
;
College of Chemistry and Chemical Engineering,
Key Laboratory of Eco-Environment-Related Polymer
Materials of the Ministry of Education,
Key Laboratory of Polymer Materials of Gansu Province,
Key Laboratory of Bioelectrochemistry and Environmental Analysis of Gansu,
Northwest Normal University, Lanzhou 730070,
People's Republic of China
;
