# Supplementary material for: Aqua­chlorido{6,6′-dimeth­oxy-2,2′-[ethane-1,2-diylbis(nitrilo­methanylyl­idene)]diphenolato-κ2 O 1,N,N′,O 1′}cobalt(III) dimethyl­formamide monosolvate
Source: Acta Crystallogr Sect E Struct Rep Online. 2012 Mar 21;68(Pt 4):m455–6. doi: 10.1107/S1600536812011324 (PMC3343852; doi:10.1107/S1600536812011324)
Supplement: Supplementary file 2 [file e-68-0m455-Isup2.hkl]

# 
# h,k,l, Fc-squared, Fo-squared, sigma(Fo-squared) and status flag 
# 
data_I
_shelx_title '    P1 in P2(1)/c' 
_shelx_refln_list_code          4 
_shelx_F_calc_maximum      218.20 
_exptl_crystal_F_000      1064.00 
_reflns_d_resolution_high  0.8409 
 
loop_ 
 _symmetry_equiv_pos_as_xyz 
 'x, y, z' 
 '-x, y+1/2, -z+1/2' 
 '-x, -y, -z' 
 'x, -y-1/2, z-1/2' 
 
_cell_length_a    13.1384 
_cell_length_b    13.3144 
_cell_length_c    14.0120 
_cell_angle_alpha  90.000 
_cell_angle_beta  110.198 
_cell_angle_gamma  90.000 
 
_shelx_F_squared_multiplier     1.000 
 
loop_ 
 _refln_index_h 
 _refln_index_k 
 _refln_index_l 
 _refln_F_squared_calc 
 _refln_F_squared_meas 
 _refln_F_squared_sigma 
 _refln_observed_status 
   2   0   0     2068.43     2157.82    265.60 o 
   3   0   0     4711.24     4765.03    249.80 o 
   4   0   0     6935.22     6854.81    285.35 o 
   5   0   0    19096.80    18602.35    770.61 o 
   6   0   0    15109.57    15499.28    643.45 o 
   7   0   0     7436.16     7075.32    298.08 o 
   8   0   0        9.92       13.57      8.24 o 
   9   0   0       10.83      305.18     92.93 o 
  10   0   0      794.43      753.40     45.99 o 
  11   0   0     1628.17     1758.12    128.99 o 
  12   0   0      485.59      392.05     52.81 o 
  13   0   0       79.61       24.38     32.50 o 
  14   0   0       16.03        0.00     30.47 o 
   2   1   0    17531.87    20981.36   1706.57 o 
   3   1   0    10617.30    12187.73    854.67 o 
   4   1   0     8316.63     8381.70    263.26 o 
   5   1   0     1671.48     1591.13     53.03 o 
   6   1   0       12.36        4.53      6.13 o 
   7   1   0     1522.95     1390.69     44.88 o 
   8   1   0     2438.58     2253.23     74.99 o 
   9   1   0     2283.54     2083.12     65.64 o 
  10   1   0      456.69      404.46     39.79 o 
  11   1   0        0.04        0.00     26.92 o 
  12   1   0      159.08      163.25     66.25 o 
  13   1   0      168.83      186.59     27.98 o 
  14   1   0      208.26      142.64     29.03 o 
   1   2   0     7333.39    10883.18   1643.35 o 
   2   2   0      914.03     1290.42    153.09 o 
   3   2   0      167.74      183.81     26.41 o 
   4   2   0       87.61       91.00      8.71 o 
   5   2   0     3830.40     3919.63    140.09 o 
   6   2   0     1679.81     1585.54     60.50 o 
   7   2   0       11.63       32.95      7.47 o 
   8   2   0      298.54      225.82     13.15 o 
   9   2   0       70.72       74.41     20.45 o 
  10   2   0      584.79      589.50     31.69 o 
  11   2   0      181.36      158.48     15.50 o 
  12   2   0       57.76       93.46     15.46 o 
  13   2   0       47.80       52.91     22.55 o 
  14   2   0        4.94        1.93     20.98 o 
   1   3   0     4747.94     6754.20    458.07 o 
   2   3   0     1277.50     1335.60     94.46 o 
   3   3   0      379.39      562.06     49.22 o 
   4   3   0      167.91      185.02     13.37 o 
   5   3   0     2091.54     2309.56    120.43 o 
   6   3   0      750.92      867.05     44.37 o 
   7   3   0        9.90        0.00      6.91 o 
   8   3   0       45.36       28.00      9.10 o 
   9   3   0      320.60      293.87     24.58 o 
  10   3   0       13.24        8.21     10.68 o 
  11   3   0        3.23        4.39     10.27 o 
  12   3   0       53.16       53.42     12.66 o 
  13   3   0       36.12       49.98     14.68 o 
  14   3   0       51.23       31.45     24.88 o 
   0   4   0     1059.83     1220.83     88.36 o 
   1   4   0      709.97      756.65     48.36 o 
   2   4   0        3.20        7.30      3.59 o 
   3   4   0      304.02      360.68     26.84 o 
   4   4   0     1178.39     1199.72    116.77 o 
   5   4   0     2464.82     2675.66    170.36 o 
   6   4   0     3451.74     3857.74    157.81 o 
   7   4   0     1046.44     1038.88     48.16 o 
   8   4   0        0.22        0.00      7.72 o 
   9   4   0       11.42        0.00     10.60 o 
  10   4   0      116.31      125.39     14.42 o 
  11   4   0      313.59      289.95     31.81 o 
  12   4   0       68.27       67.16     14.47 o 
  13   4   0       56.79       65.34     16.83 o 
  14   4   0        0.22        9.21     14.54 o 
   1   5   0      943.05     1015.57     53.63 o 
   2   5   0     2664.67     2681.77    343.15 o 
   3   5   0      865.85      953.67    134.58 o 
   4   5   0     2271.05     2727.34    243.16 o 
   5   5   0       39.55       40.92      7.91 o 
   6   5   0     1022.78     1175.92     93.90 o 
   7   5   0      763.78      738.96     51.34 o 
   8   5   0     2124.42     2098.05     90.50 o 
   9   5   0     2376.88     2459.79    128.50 o 
  10   5   0       10.94        9.53     11.46 o 
  11   5   0       71.22       54.90     13.78 o 
  12   5   0       39.99       32.97     13.18 o 
  13   5   0      220.97      269.17     25.96 o 
   0   6   0     6943.68     8168.01    554.56 o 
   1   6   0    11221.07    12611.05    602.20 o 
   2   6   0      678.21      588.85     31.78 o 
   3   6   0       52.05       55.19      9.38 o 
   4   6   0      390.00      377.87     28.44 o 
   5   6   0     3155.44     3583.13    298.61 o 
   6   6   0     4896.48     5685.17    264.18 o 
   7   6   0     1074.43     1080.14     51.18 o 
   8   6   0        0.34        7.55     10.42 o 
   9   6   0      538.52      488.25     30.67 o 
  10   6   0        3.90        0.25     12.20 o 
  11   6   0        1.53        0.00     12.40 o 
  12   6   0      151.99      161.70     22.28 o 
  13   6   0       19.76        5.94     14.11 o 
   1   7   0     3070.52     3154.27    156.77 o 
   2   7   0     1444.71     1604.66    130.45 o 
   3   7   0     2229.41     2079.04    324.13 o 
   4   7   0      775.14      739.09    147.27 o 
   5   7   0      520.02      517.71     45.71 o 
   6   7   0      197.56      215.08     21.83 o 
   7   7   0      119.82      151.22     15.76 o 
   8   7   0      271.10      311.64     28.77 o 
   9   7   0      119.49      132.18     16.49 o 
  10   7   0      348.39      376.40     27.51 o 
  11   7   0       40.23       36.82     15.74 o 
  12   7   0        0.02        0.30     13.75 o 
  13   7   0        9.92       10.13     15.11 o 
   0   8   0      163.57      174.70     24.38 o 
   1   8   0       98.47      122.99     14.60 o 
   2   8   0       67.68       66.31     10.36 o 
   3   8   0      538.82      526.06     69.65 o 
   4   8   0      155.61      139.38     25.90 o 
   5   8   0      166.41      210.19     20.74 o 
   6   8   0       52.86       68.45     20.82 o 
   7   8   0       96.11       86.11     16.33 o 
   8   8   0       18.04        4.57     14.36 o 
   9   8   0        2.18        0.00     11.65 o 
  10   8   0       12.86       26.71     13.65 o 
  11   8   0       41.17        3.13     14.64 o 
  12   8   0        3.22        3.65     14.74 o 
   1   9   0        7.35       11.91      7.58 o 
   2   9   0       30.07       30.60      7.93 o 
   3   9   0      198.60      179.04     14.19 o 
   4   9   0        4.84       22.95     10.14 o 
   5   9   0      108.25       97.50     15.36 o 
   6   9   0      224.95      222.57     22.45 o 
   7   9   0      172.24      196.95     22.68 o 
   8   9   0      130.40      149.91     21.18 o 
   9   9   0        0.93       54.85     17.95 o 
  10   9   0      157.81      159.08     23.99 o 
  11   9   0        9.71       14.06     17.91 o 
  12   9   0        1.45        0.00     16.10 o 
   0  10   0       32.55       37.58     17.27 o 
   1  10   0       66.90       48.16      9.63 o 
   2  10   0        9.92        9.86      7.03 o 
   3  10   0       13.91        6.76      8.99 o 
   4  10   0       12.96        6.00      9.79 o 
   5  10   0       94.71      122.59     41.13 o 
   6  10   0       26.44       12.90     11.65 o 
   7  10   0        8.93        0.00     11.23 o 
   8  10   0        5.72       15.54     14.15 o 
   9  10   0       41.75       45.88     18.22 o 
  10  10   0        2.43        0.00     17.19 o 
  11  10   0        1.71        0.00     17.58 o 
   1  11   0        3.40        0.00      8.69 o 
   2  11   0       31.53       14.10      9.15 o 
   3  11   0       53.93       59.50     15.74 o 
   4  11   0        3.94        6.49     10.30 o 
   5  11   0       48.46       38.54     13.14 o 
   6  11   0        1.15        0.00     15.74 o 
   7  11   0       47.45       13.57     15.36 o 
   8  11   0       87.24       79.73     18.76 o 
   9  11   0        0.76        0.00     16.10 o 
  10  11   0        3.73        4.84     18.51 o 
   0  12   0       15.49       13.20     19.30 o 
   1  12   0       13.23        5.33     15.74 o 
   2  12   0        7.11        0.00      9.34 o 
   3  12   0      141.34       79.30     15.97 o 
   4  12   0        4.33        0.00     11.37 o 
   5  12   0       10.21       17.93     31.49 o 
   6  12   0       21.97        7.81     12.92 o 
   7  12   0        0.08        0.00     13.84 o 
   8  12   0       41.57       18.93     16.77 o 
   9  12   0       19.85       11.80     18.51 o 
   1  13   0        4.42        0.13     11.15 o 
   2  13   0        0.36        3.95     12.59 o 
   3  13   0       16.71       17.53     17.77 o 
   4  13   0        3.74        2.67     33.01 o 
   5  13   0       56.98       36.83     16.30 o 
   6  13   0       18.23        5.69     15.21 o 
   7  13   0        3.11        9.14     15.38 o 
   8  13   0        2.15        1.97     15.53 o 
   0  14   0      191.18      181.51     42.15 o 
   1  14   0      202.15      203.31     32.50 o 
   2  14   0      132.14      118.75     34.02 o 
   3  14   0        8.53        4.16     24.38 o 
   4  14   0       82.79       46.50     16.45 o 
   5  14   0      226.51      234.17     27.43 o 
   6  14   0       86.15       72.26     19.81 o 
   1  15   0      289.72      224.75     43.67 o 
   2  15   0      222.11      195.51     37.58 o 
   3  15   0      139.37      116.74     22.85 o 
   4  15   0       90.41       60.75     17.06 o 
 -14   1   1        0.22        0.00     19.35 o 
 -13   1   1       36.80       28.38     20.07 o 
 -12   1   1      262.35      265.28     21.80 o 
 -11   1   1      890.31      739.67     35.29 o 
 -10   1   1       47.75       62.24      9.30 o 
  -9   1   1      304.71      328.90     15.48 o 
  -8   1   1      159.07      127.30      8.59 o 
  -7   1   1     3197.31     3051.96     92.96 o 
  -6   1   1     7828.79     8085.68    238.30 o 
  -5   1   1     6708.31     6795.99    200.08 o 
  -4   1   1     1996.39     2049.20     74.19 o 
  -3   1   1      614.93      586.08     18.82 o 
  -2   1   1        9.72        6.91      1.85 o 
   2   1   1     2421.98     2787.51    217.97 o 
   3   1   1       84.39       96.71      9.24 o 
   4   1   1     3569.62     3479.43    118.98 o 
   5   1   1     3902.53     3957.59    136.07 o 
   6   1   1      381.51      327.93     16.26 o 
   7   1   1      696.07      659.32     31.76 o 
   8   1   1      578.88      490.34     19.37 o 
   9   1   1      373.30      321.14     16.33 o 
  10   1   1      132.56      115.53     14.81 o 
  11   1   1      135.90      119.09     25.91 o 
  12   1   1        0.40        0.00     17.91 o 
  13   1   1        2.16        0.00     36.06 o 
  14   1   1       36.02       14.03     22.55 o 
 -14   2   1      283.64      196.02     39.61 o 
 -13   2   1      123.57      125.40     22.38 o 
 -12   2   1       98.85      130.53     22.28 o 
 -11   2   1       60.84       65.31     23.36 o 
 -10   2   1     1146.84     1071.79     46.13 o 
  -9   2   1     2867.95     2612.86     80.64 o 
  -8   2   1     1078.99      972.84     32.82 o 
  -7   2   1        2.35        3.25      4.44 o 
  -6   2   1       12.67        8.55      4.80 o 
  -5   2   1      683.02      663.79     27.21 o 
  -4   2   1      388.71      376.04     30.49 o 
  -3   2   1     3212.19     3752.79    232.48 o 
  -2   2   1        7.70       14.64      4.69 o 
  -1   2   1     1459.49     1614.90    122.33 o 
   2   2   1     3433.68     4529.10    316.19 o 
   3   2   1      235.75      188.75     10.91 o 
   4   2   1      635.36      703.35     31.40 o 
   5   2   1     4582.90     5017.95    199.14 o 
   6   2   1     2443.67     2357.38     97.65 o 
   7   2   1     1213.01     1038.65     46.40 o 
   8   2   1     1494.05     1366.88     54.68 o 
   9   2   1      154.54      151.60     11.71 o 
  10   2   1       90.09      109.56     12.81 o 
  11   2   1      176.54      197.03     18.60 o 
  12   2   1      311.84      257.46     48.47 o 
  13   2   1      262.34      175.75     26.54 o 
  14   2   1      123.63       61.78     24.77 o 
 -14   3   1        1.25       23.90     29.96 o 
 -13   3   1      130.82      148.70     18.38 o 
 -12   3   1      205.46      223.03     19.50 o 
 -11   3   1        1.71        5.66     10.70 o 
 -10   3   1       13.15        2.02      9.64 o 
  -9   3   1      105.89      100.82     11.50 o 
  -8   3   1       12.88       21.41      7.00 o 
  -7   3   1      378.74      301.91     18.63 o 
  -6   3   1      365.20      419.99     22.24 o 
  -5   3   1      185.04      204.20     23.45 o 
  -4   3   1     1448.22     1632.88    123.36 o 
  -3   3   1      394.61      582.24     49.01 o 
  -2   3   1       66.74       75.72      9.68 o 
  -1   3   1    26989.94    35049.44   3631.02 o 
   1   3   1     8658.57    10929.64   1048.56 o 
   2   3   1     3357.93     4525.09    403.55 o 
   3   3   1     1007.67     1160.88     86.67 o 
   4   3   1     1122.03      999.70     43.70 o 
   5   3   1     6283.14     6899.33    272.62 o 
   6   3   1     4539.67     4995.07    233.17 o 
   7   3   1       27.35       19.04      8.17 o 
   8   3   1      155.49      115.71     13.49 o 
   9   3   1      300.88      239.54     19.67 o 
  10   3   1      309.56      290.50     19.66 o 
  11   3   1      156.84      145.89     24.63 o 
  12   3   1       30.93       43.56     14.20 o 
  13   3   1        2.27       14.18     14.17 o 
  14   3   1       70.78       72.67     34.53 o 
 -14   4   1       12.86       11.73     15.24 o 
 -13   4   1        8.17        0.00     11.67 o 
 -12   4   1        0.88        0.00     11.24 o 
 -11   4   1       31.67       22.37     10.73 o 
 -10   4   1        2.41       11.00      9.88 o 
  -9   4   1      112.28       73.12     11.85 o 
  -8   4   1        2.03        0.00      7.62 o 
  -7   4   1        4.50        7.80      7.41 o 
  -6   4   1      125.73      128.45     11.36 o 
  -5   4   1      228.12      268.99     17.28 o 
  -4   4   1      166.48      169.29     12.05 o 
  -3   4   1      383.76      436.36     26.15 o 
  -2   4   1        4.79       27.83     11.35 o 
  -1   4   1    22548.73    29493.47   4776.69 o 
   1   4   1      551.88      575.93     67.52 o 
   2   4   1     1900.06     2144.37    315.35 o 
   3   4   1       26.96       25.83      5.52 o 
   4   4   1     1277.74     1388.21     61.10 o 
   5   4   1       58.85       33.30      8.43 o 
   6   4   1     1171.50     1057.22     59.49 o 
   7   4   1      615.19      668.36     34.28 o 
   8   4   1        3.78        1.83      9.54 o 
   9   4   1        4.48        7.15     10.78 o 
  10   4   1       19.86       21.17     14.57 o 
  11   4   1      197.03      207.49     26.33 o 
  12   4   1       63.73       64.19     15.24 o 
  13   4   1       46.50       35.22     24.74 o 
 -14   5   1       15.89       13.29     15.51 o 
 -13   5   1        0.32        0.00     12.84 o 
 -12   5   1        1.62        0.00     11.22 o 
 -11   5   1      101.56       99.10     14.64 o 
 -10   5   1       56.31       42.87     11.64 o 
  -9   5   1       51.42       58.38     12.87 o 
  -8   5   1       62.34       60.91     11.02 o 
  -7   5   1      264.00      236.47     18.63 o 
  -6   5   1       36.00       22.31      7.61 o 
  -5   5   1      138.03      126.59     26.25 o 
  -4   5   1       76.69      111.75     23.36 o 
  -3   5   1      334.68      370.52     64.49 o 
  -2   5   1       21.99       45.57      9.78 o 
  -1   5   1      132.78      110.64     20.82 o 
   0   5   1     3791.56     4737.23    228.64 o 
   1   5   1     2994.24     3545.80    319.62 o 
   2   5   1     1227.39     1151.15    183.71 o 
   3   5   1     1073.79     1273.84    224.46 o 
   4   5   1      473.63      504.56     48.17 o 
   5   5   1      304.02      352.80     20.64 o 
   6   5   1     1058.70      893.61     54.34 o 
   7   5   1      480.81      507.57     39.92 o 
   8   5   1      519.97      516.26     30.27 o 
   9   5   1      823.05      883.29     55.94 o 
  10   5   1       37.25       21.63     12.70 o 
  11   5   1      480.83      554.12     39.84 o 
  12   5   1       47.17       48.06     14.61 o 
  13   5   1       18.38       11.97     15.09 o 
 -13   6   1       17.53       22.88     15.25 o 
 -12   6   1        3.28        4.63     13.17 o 
 -11   6   1       79.59       46.82     13.58 o 
 -10   6   1       11.28        0.74     11.86 o 
  -9   6   1      670.08      684.50     37.33 o 
  -8   6   1      300.02      329.74     31.52 o 
  -7   6   1      111.56      101.53     13.56 o 
  -6   6   1      643.75      666.58     41.19 o 
  -5   6   1       24.20       12.76      8.79 o 
  -4   6   1     3078.58     3236.19    278.80 o 
  -3   6   1     5210.51     4929.16    662.44 o 
  -2   6   1     1568.54     1655.88    257.47 o 
  -1   6   1      548.68      560.35     32.83 o 
   0   6   1      130.79       84.06     29.96 o 
   1   6   1      459.17      468.16     49.78 o 
   2   6   1     2672.48     2438.51    378.70 o 
   3   6   1     2391.58     2342.85    512.41 o 
   4   6   1      679.73      640.89     53.83 o 
   5   6   1       45.62       51.33     14.22 o 
   6   6   1      488.51      505.09     28.41 o 
   7   6   1      772.55      781.69     39.99 o 
   8   6   1     1354.83     1302.72     61.12 o 
   9   6   1     1194.95     1179.81     57.43 o 
  10   6   1      190.84      214.33     21.33 o 
  11   6   1        4.39        3.46     13.06 o 
  12   6   1       22.75       19.55     14.10 o 
  13   6   1      107.69      110.78     20.85 o 
 -13   7   1      155.02      150.63     20.96 o 
 -12   7   1      205.80      234.92     28.15 o 
 -11   7   1      104.84      112.76     16.27 o 
 -10   7   1       88.46       96.31     15.64 o 
  -9   7   1       63.68       60.08     14.16 o 
  -8   7   1      957.86      967.75     48.02 o 
  -7   7   1     2914.40     3288.88    166.88 o 
  -6   7   1     6793.18     7648.90    372.47 o 
  -5   7   1     4453.77     4600.20    367.16 o 
  -4   7   1        2.20       10.86     10.16 o 
  -3   7   1      476.64      471.50     70.68 o 
  -2   7   1     2135.16     1953.93    261.13 o 
  -1   7   1     8485.36     8700.89   1631.67 o 
   0   7   1     7960.34     9101.41    618.54 o 
   1   7   1     2505.85     2349.34    117.78 o 
   2   7   1        4.14        0.00      6.07 o 
   3   7   1     1197.30      990.28     75.16 o 
   4   7   1     1027.93      994.12    132.04 o 
   5   7   1     2357.34     2371.70    130.51 o 
   6   7   1     1715.06     1878.41     82.01 o 
   7   7   1       24.35       35.36     11.34 o 
   8   7   1      135.95      139.84     21.47 o 
   9   7   1      309.83      348.86     44.89 o 
  10   7   1      211.31      247.85     23.24 o 
  11   7   1       67.47      108.64     18.34 o 
  12   7   1       64.67       85.07     24.36 o 
 -12   8   1        1.13        0.00     14.32 o 
 -11   8   1      109.66      111.07     18.49 o 
 -10   8   1       52.01       78.99     19.02 o 
  -9   8   1      615.49      683.84     47.76 o 
  -8   8   1      921.97      913.02     85.32 o 
  -7   8   1       64.44       64.61     14.60 o 
  -6   8   1       26.00       46.64     12.40 o 
  -5   8   1      483.85      558.34     92.43 o 
  -4   8   1     3905.84     4199.52    765.81 o 
  -3   8   1     2417.40     2375.28    341.77 o 
  -2   8   1     1320.44     1216.71    139.08 o 
  -1   8   1      209.55      213.00     53.83 o 
   0   8   1      103.44       82.51     14.22 o 
   1   8   1     1403.93     1153.55     81.45 o 
   2   8   1      678.19      568.97     28.42 o 
   3   8   1      881.39      789.66     92.28 o 
   4   8   1      286.29      249.76     30.47 o 
   5   8   1      127.26      145.16     17.78 o 
   6   8   1      507.38      571.79     39.14 o 
   7   8   1      733.70      735.70     47.86 o 
   8   8   1      967.53     1050.94     52.73 o 
   9   8   1       73.40       91.28     21.58 o 
  10   8   1       62.92       58.48     15.58 o 
  11   8   1       22.22       36.04     16.63 o 
  12   8   1       32.64       48.29     18.46 o 
 -12   9   1        9.09       11.86     16.97 o 
 -11   9   1        3.62       13.72     17.58 o 
 -10   9   1        2.47        0.00     15.08 o 
  -9   9   1       10.38       18.54     14.15 o 
  -8   9   1       66.24       67.63     17.06 o 
  -7   9   1      248.12      283.46     34.53 o 
  -6   9   1       46.90       45.04     12.76 o 
  -5   9   1      245.63      276.24     31.99 o 
  -4   9   1        0.84        0.00      5.95 o 
  -3   9   1        2.35        0.00      6.09 o 
  -2   9   1      175.53      161.70     23.41 o 
  -1   9   1      170.05      133.71     18.79 o 
   0   9   1      190.13      166.71     33.01 o 
   1   9   1      254.39      259.44     28.11 o 
   2   9   1       47.03       41.82      8.58 o 
   3   9   1      577.65      514.18     26.63 o 
   4   9   1      299.89      306.22     25.11 o 
   5   9   1      247.42      251.64     37.07 o 
   6   9   1      107.18      142.42     19.03 o 
   7   9   1        0.41        0.00     12.19 o 
   8   9   1      267.87      268.52     28.20 o 
   9   9   1      104.49      118.50     22.34 o 
  10   9   1        0.61        0.00     17.58 o 
  11   9   1        7.73       11.59     18.94 o 
 -11  10   1        8.74       42.68     34.02 o 
 -10  10   1        2.04        1.02     18.28 o 
  -9  10   1       15.84       17.44     22.34 o 
  -8  10   1        6.02       14.60     13.89 o 
  -7  10   1       50.68       49.93     14.84 o 
  -6  10   1      157.74      160.37     31.49 o 
  -5  10   1        3.66       20.25     11.65 o 
  -4  10   1       55.55       56.75     17.27 o 
  -3  10   1       42.39       34.01      8.26 o 
  -2  10   1       49.65       52.99     11.45 o 
  -1  10   1       10.38       14.64     17.27 o 
   0  10   1       49.30       38.12     12.15 o 
   1  10   1       19.16        8.11      7.83 o 
   2  10   1      458.04      377.35     22.77 o 
   3  10   1      127.67      111.14     15.58 o 
   4  10   1       15.03       11.95     10.49 o 
   5  10   1       53.14       40.20     21.33 o 
   6  10   1        5.78        1.02     11.83 o 
   7  10   1        3.70        0.00     19.81 o 
   8  10   1        2.56        0.00     15.61 o 
   9  10   1       66.07       42.12     18.22 o 
  10  10   1      160.11      141.04     25.49 o 
  11  10   1       23.42       13.58     20.07 o 
 -10  11   1        1.80        0.00     17.50 o 
  -9  11   1        9.16        0.00     15.61 o 
  -8  11   1       58.38       63.21     17.47 o 
  -7  11   1      190.67      175.21     37.07 o 
  -6  11   1      290.47      328.66     30.47 o 
  -5  11   1      147.77      148.54     20.01 o 
  -4  11   1        5.53       14.35     10.45 o 
  -3  11   1      118.00      130.58     17.06 o 
  -2  11   1      496.84      424.68     58.38 o 
  -1  11   1      719.91      588.99    140.16 o 
   0  11   1      458.97      342.62     52.31 o 
   1  11   1      267.45      238.13     19.02 o 
   2  11   1      316.32      222.04     22.41 o 
   3  11   1       93.29       59.00     13.20 o 
   4  11   1      166.35      178.74     28.44 o 
   5  11   1      556.67      497.38     37.45 o 
   6  11   1      110.47      142.49     19.50 o 
   7  11   1       95.40       98.95     18.97 o 
   8  11   1      170.61      177.88     37.58 o 
   9  11   1        1.51       18.80     17.50 o 
  10  11   1       42.46       53.83     22.61 o 
  -9  12   1      169.18      204.84     27.04 o 
  -8  12   1      219.21      212.09     26.84 o 
  -7  12   1       27.53       31.57     16.32 o 
  -6  12   1       74.93      103.29     18.59 o 
  -5  12   1      228.26      227.86     52.81 o 
  -4  12   1      253.99      257.65     24.59 o 
  -3  12   1      210.26      226.37     22.45 o 
  -2  12   1      217.35      178.73     29.93 o 
  -1  12   1       15.78        4.06     11.01 o 
   0  12   1      330.31      284.37     36.15 o 
   1  12   1      908.08      785.82     40.85 o 
   2  12   1     1073.61      840.47    101.06 o 
   3  12   1      992.60      859.51     97.50 o 
   4  12   1      150.67      118.31     18.54 o 
   5  12   1       64.10       43.45     15.78 o 
   6  12   1      166.86      171.81     22.89 o 
   7  12   1      234.02      223.97     27.42 o 
   8  12   1      229.74      215.42     36.56 o 
   9  12   1       64.98      119.05     23.92 o 
  -8  13   1       71.30      106.22     22.85 o 
  -7  13   1      394.34      388.99     35.38 o 
  -6  13   1      651.80      652.96     47.34 o 
  -5  13   1      424.47      448.54     39.10 o 
  -4  13   1       88.74       64.56     17.27 o 
  -3  13   1       32.87        8.97     12.00 o 
  -2  13   1      633.51      569.88     41.58 o 
  -1  13   1     1554.77     1485.15     93.44 o 
   0  13   1     1297.39     1132.33    120.21 o 
   1  13   1      353.15      372.53     43.14 o 
   2  13   1       15.21        0.00     12.76 o 
   3  13   1      102.02      128.30     31.49 o 
   4  13   1      618.51      516.71     39.28 o 
   5  13   1      554.84      543.97     41.46 o 
   6  13   1      274.84      249.21     27.82 o 
   7  13   1      176.70      148.05     24.13 o 
   8  13   1       10.83       15.66     18.02 o 
  -7  14   1       95.23       82.33     21.41 o 
  -6  14   1       18.42       23.80     20.82 o 
  -5  14   1      242.92      229.21     27.31 o 
  -4  14   1      385.40      376.92     32.70 o 
  -3  14   1      309.98      342.03     30.99 o 
  -2  14   1      265.28      254.28     29.96 o 
  -1  14   1      214.14      154.97     25.24 o 
   0  14   1       48.27       42.87     16.81 o 
   1  14   1      695.70      541.91    115.28 o 
   2  14   1      705.25      569.14     62.46 o 
   3  14   1      489.15      449.71     74.14 o 
   4  14   1      236.79      229.54     27.03 o 
   5  14   1       38.21       28.32     24.38 o 
   6  14   1       13.38       19.94     16.72 o 
  -4  15   1       24.91       19.04     14.45 o 
  -3  15   1       52.47       19.32     18.79 o 
  -2  15   1       16.82        0.00     14.84 o 
  -1  15   1        9.96       22.92     14.03 o 
   0  15   1      112.00      107.74     22.25 o 
   1  15   1      124.51      115.54     28.95 o 
   2  15   1       31.00       37.03     21.84 o 
   3  15   1       12.98       23.21     14.90 o 
   4  15   1        3.49        0.00     13.32 o 
 -15   0   2        0.06        0.00     28.44 o 
 -14   0   2      143.90      139.15     35.55 o 
 -12   0   2      566.61      481.43     54.85 o 
 -11   0   2      468.07      439.76     36.86 o 
 -10   0   2       97.65      521.45    146.76 o 
  -9   0   2       59.42       53.94     10.87 o 
  -8   0   2     3958.15     3825.90    163.44 o 
  -7   0   2    13121.61    13337.40    555.37 o 
  -6   0   2    10801.98    11255.83    467.87 o 
  -5   0   2     1897.35     1792.94     77.98 o 
  -4   0   2      127.89      147.76     10.12 o 
  -3   0   2    14302.08    16891.38    701.58 o 
  -2   0   2     1563.20     1606.46    103.60 o 
  -1   0   2    12997.52    18071.06   2352.80 o 
   0   0   2    12332.54    15492.39    632.75 o 
   1   0   2      174.66      226.48     25.90 o 
   2   0   2      217.49      151.33     14.22 o 
   3   0   2     3322.07     2800.96    265.09 o 
   4   0   2    21324.20    18613.40    978.60 o 
   5   0   2    16423.73    16481.55    786.04 o 
   6   0   2     2805.18     2663.11    133.19 o 
   7   0   2      418.82      469.72     26.21 o 
   8   0   2      372.34      383.53     31.99 o 
   9   0   2      456.87      441.04     97.00 o 
  10   0   2      279.98      352.05     58.91 o 
  11   0   2       41.41       35.55     24.38 o 
  12   0   2       14.05        0.00     27.42 o 
  13   0   2       29.21       12.19     28.44 o 
 -15   1   2      105.61       87.83     24.05 o 
 -14   1   2      159.33      185.87     27.98 o 
 -13   1   2        0.98        0.00     23.36 o 
 -12   1   2       13.39      154.04    137.09 o 
 -11   1   2      131.70      255.34     79.60 o 
 -10   1   2     2928.50     2799.15     87.20 o 
  -9   1   2     2817.12     2627.16     81.48 o 
  -8   1   2      435.66      369.09     15.73 o 
  -7   1   2      124.03      111.82     11.46 o 
  -6   1   2     1618.02     1491.22     46.75 o 
  -5   1   2     7670.15     7697.68    226.01 o 
  -4   1   2     3938.33     4102.19    130.44 o 
  -3   1   2    15324.48    16958.09    496.23 o 
  -1   1   2    16106.42    19968.69    828.40 o 
   1   1   2    10335.61    12576.77    387.37 o 
   2   1   2     2981.68     2847.59    140.30 o 
   3   1   2    10584.33     9796.45    467.94 o 
   4   1   2        4.93       21.20      5.86 o 
   5   1   2     7213.14     7160.72    243.60 o 
   6   1   2     3427.46     3459.42    120.79 o 
   7   1   2      832.14      695.05     29.01 o 
   8   1   2     1493.99     1502.40    102.03 o 
   9   1   2       59.81      155.05     82.03 o 
  10   1   2        0.19       55.00     57.97 o 
  11   1   2       60.43       46.06     18.76 o 
  12   1   2      214.48      169.91     26.92 o 
  13   1   2      135.49       64.23     23.67 o 
 -15   2   2        7.52        2.59     19.51 o 
 -14   2   2       10.95        0.00     20.07 o 
 -13   2   2       77.08       91.83     15.99 o 
 -12   2   2       12.52       10.89     10.07 o 
 -11   2   2      840.74      735.76     35.15 o 
 -10   2   2      689.99      614.57     28.82 o 
  -9   2   2       22.94       17.63      6.58 o 
  -8   2   2      369.09      308.10     13.63 o 
  -7   2   2     1237.15     1051.67     34.53 o 
  -6   2   2      401.37      322.00     12.72 o 
  -5   2   2      819.07      695.08     30.13 o 
  -4   2   2       18.81       17.63      3.05 o 
  -3   2   2        7.96        5.84      2.38 o 
  -2   2   2     5612.30     6283.99    221.64 o 
  -1   2   2     1089.82     1483.48     62.79 o 
   0   2   2      186.54      223.96      9.76 o 
   1   2   2     3907.27     4919.17    166.50 o 
   2   2   2     1871.91     1915.71     66.38 o 
   3   2   2      121.76      123.14      8.87 o 
   4   2   2       37.96       27.28      4.12 o 
   5   2   2     2367.90     2356.81     82.99 o 
   6   2   2     1385.39     1301.67     48.43 o 
   7   2   2      219.38      196.94     12.68 o 
   8   2   2        2.23        8.97     15.74 o 
   9   2   2        3.69        0.94      7.00 o 
  10   2   2        5.03        3.94     15.11 o 
  11   2   2        6.18       18.92     11.79 o 
  12   2   2       47.92       31.05     13.77 o 
  13   2   2        4.29        0.00     19.66 o 
 -14   3   2       44.43       33.60     15.03 o 
 -13   3   2        1.69       10.44     11.48 o 
 -12   3   2       84.16       83.68     13.20 o 
 -11   3   2      633.76      557.75     29.48 o 
 -10   3   2      101.11       82.24     12.90 o 
  -9   3   2      346.11      292.88     16.62 o 
  -8   3   2       17.50       26.67      7.19 o 
  -7   3   2      132.75      169.08     18.53 o 
  -6   3   2       59.68       53.14      7.03 o 
  -5   3   2      244.38      249.75     21.26 o 
  -4   3   2        0.60        0.00      3.81 o 
  -3   3   2     1192.37     1141.08     67.38 o 
  -2   3   2     9979.27    11436.12    499.78 o 
  -1   3   2      488.29      891.67    227.51 o 
   0   3   2    25470.28    33498.24   1658.88 o 
   1   3   2     2791.62     3563.08    203.81 o 
   2   3   2      180.87      204.05      9.79 o 
   3   3   2        0.04        1.63      2.86 o 
   4   3   2      403.32      454.62     37.68 o 
   5   3   2      245.79      242.80     12.49 o 
   6   3   2     1081.32     1056.96     40.26 o 
   7   3   2       56.99       58.94      7.66 o 
   8   3   2      131.42      137.31     14.74 o 
   9   3   2       66.14       56.89     13.88 o 
  10   3   2        1.64        4.24     10.91 o 
  11   3   2       35.83       28.86     13.68 o 
  12   3   2       52.36       68.68     16.13 o 
  13   3   2       12.07        1.25     14.24 o 
 -14   4   2       44.79       34.07     15.09 o 
 -13   4   2       71.32       68.85     14.84 o 
 -12   4   2       87.20       89.51     14.07 o 
 -11   4   2      109.80       87.15     13.91 o 
 -10   4   2       75.47       62.52     11.32 o 
  -9   4   2      356.19      298.99     19.01 o 
  -8   4   2      638.63      616.07     31.67 o 
  -7   4   2     1262.62     1376.41     54.82 o 
  -6   4   2     3069.66     3547.91    162.03 o 
  -5   4   2      385.63      378.61     36.57 o 
  -4   4   2     1281.88     1352.02    154.38 o 
  -3   4   2      110.34       97.24      6.82 o 
  -2   4   2       18.28       23.30      4.27 o 
  -1   4   2    47612.79    77841.17  19213.92 o 
   0   4   2    24697.68    35717.09   4528.87 o 
   1   4   2      751.53      857.72     81.75 o 
   2   4   2      350.80      444.05     35.04 o 
   3   4   2      243.24      268.23     15.41 o 
   4   4   2      374.41      334.56     18.88 o 
   5   4   2     2108.35     2178.50    114.94 o 
   6   4   2      689.85      727.55     35.87 o 
   7   4   2      171.88      163.95     15.08 o 
   8   4   2       57.05       53.83     16.25 o 
   9   4   2       19.35        9.74     11.95 o 
  10   4   2      390.15      365.27     26.07 o 
  11   4   2      206.09      176.76     20.44 o 
  12   4   2       16.33        9.67     14.13 o 
  13   4   2       33.23       30.81     15.53 o 
 -14   5   2       83.75      107.19     17.30 o 
 -13   5   2        0.07        0.00     12.17 o 
 -12   5   2      133.16      139.98     16.63 o 
 -11   5   2       22.37        8.55     11.47 o 
 -10   5   2       68.15       70.00     12.28 o 
  -9   5   2      864.98      861.60     39.24 o 
  -8   5   2      143.45      130.43     16.86 o 
  -7   5   2      805.38      807.55     58.15 o 
  -6   5   2       73.03       56.29      9.22 o 
  -5   5   2     2343.08     2544.25    263.57 o 
  -4   5   2     7371.90     8468.15   1186.30 o 
  -3   5   2     1222.77     1363.06    119.70 o 
  -2   5   2       15.68       14.61      4.27 o 
  -1   5   2     1057.09     1428.52    320.44 o 
   0   5   2     9959.01    12357.17    997.89 o 
   1   5   2     5268.92     5340.87    510.27 o 
   2   5   2     1477.70     1416.37    190.44 o 
   3   5   2      672.13      711.25     61.94 o 
   4   5   2        3.60        7.17      6.63 o 
   5   5   2      669.47      631.05     39.10 o 
   6   5   2     1199.15     1161.01     53.50 o 
   7   5   2     1213.39     1117.95     52.94 o 
   8   5   2      520.02      487.31     36.26 o 
   9   5   2        7.16        9.31     12.58 o 
  10   5   2       25.32       17.88     13.13 o 
  11   5   2       33.35       49.49     15.04 o 
  12   5   2      190.41      234.53     24.28 o 
  13   5   2      127.38      160.73     31.78 o 
 -14   6   2      127.69      117.79     19.58 o 
 -13   6   2      321.20      346.18     35.14 o 
 -12   6   2      498.66      490.27     40.39 o 
 -11   6   2       32.82       31.05     12.81 o 
 -10   6   2       40.82       41.46     12.02 o 
  -9   6   2      348.86      358.92     22.58 o 
  -8   6   2      751.54      684.88     44.21 o 
  -7   6   2     1544.76     1618.74    116.40 o 
  -6   6   2     1499.12     1512.51    137.62 o 
  -5   6   2      290.00      258.90     56.37 o 
  -4   6   2     1502.80     1839.68    287.43 o 
  -3   6   2     1292.04     1373.02    220.21 o 
  -2   6   2     9182.31    10886.19   1159.69 o 
  -1   6   2    10487.55    13685.51   1325.96 o 
   0   6   2      947.71      979.79     52.04 o 
   1   6   2     1520.21     1663.66    145.31 o 
   2   6   2     1579.48     1630.57    235.66 o 
   3   6   2     2239.77     2076.75    195.28 o 
   4   6   2     3217.09     3559.91    277.22 o 
   5   6   2     1573.19     1672.24     78.89 o 
   6   6   2        3.08        0.00      8.31 o 
   7   6   2      182.55      197.05     21.51 o 
   8   6   2      820.20      904.79     46.53 o 
   9   6   2      682.81      654.60     37.77 o 
  10   6   2      191.62      186.65     23.17 o 
  11   6   2        2.04        8.46     14.16 o 
  12   6   2        7.46       36.11     15.57 o 
 -13   7   2        2.06        0.00     14.51 o 
 -12   7   2        8.72       12.54     14.30 o 
 -11   7   2      148.61      189.60     19.27 o 
 -10   7   2      134.46      140.63     16.52 o 
  -9   7   2      252.58      308.67     22.84 o 
  -8   7   2      254.12      271.85     25.62 o 
  -7   7   2      131.72      202.66     21.41 o 
  -6   7   2     1466.96     1599.04     92.93 o 
  -5   7   2      920.70      950.62    116.29 o 
  -4   7   2     1544.12     1482.97    112.54 o 
  -3   7   2     1254.65     1199.53    154.89 o 
  -2   7   2       30.72       36.16      7.10 o 
  -1   7   2     3802.69     4966.05    429.63 o 
   0   7   2      967.11     1039.17     56.35 o 
   1   7   2      711.92      763.89     73.52 o 
   2   7   2      178.87      142.30     19.42 o 
   3   7   2       83.18       79.08     11.76 o 
   4   7   2        0.15        3.84      9.52 o 
   5   7   2      122.58      140.96     30.98 o 
   6   7   2      807.24      833.03     73.13 o 
   7   7   2      148.62      146.04     15.99 o 
   8   7   2       82.79       88.00     15.58 o 
   9   7   2       24.59       34.77     15.03 o 
  10   7   2       19.33       11.64     14.16 o 
  11   7   2       20.14       12.33     14.51 o 
  12   7   2        5.34        0.00     15.82 o 
 -13   8   2        0.25        0.00     15.54 o 
 -12   8   2       45.02       33.49     14.90 o 
 -11   8   2       36.77       43.81     16.35 o 
 -10   8   2       18.03       13.77     14.71 o 
  -9   8   2       17.93        2.50     14.71 o 
  -8   8   2       66.78       71.09     25.90 o 
  -7   8   2       10.44       18.28     12.19 o 
  -6   8   2       49.99       57.80     13.89 o 
  -5   8   2      774.88      913.27    183.33 o 
  -4   8   2        9.14        1.19      7.23 o 
  -3   8   2      132.46      150.90     17.27 o 
  -2   8   2        0.39        6.95      6.50 o 
  -1   8   2      135.13      153.41     15.75 o 
   0   8   2      298.86      308.44     52.81 o 
   1   8   2      872.24      863.53    101.79 o 
   2   8   2      155.70      157.14     38.95 o 
   3   8   2      167.56      178.72     16.29 o 
   4   8   2        8.66        1.95      9.25 o 
   5   8   2       17.85       13.20     13.20 o 
   6   8   2       27.13       13.36     13.42 o 
   7   8   2      122.50      105.64     18.51 o 
   8   8   2        2.08        4.98     12.64 o 
   9   8   2       46.17       44.40     15.43 o 
  10   8   2       14.26        0.00     14.24 o 
  11   8   2        4.90        5.60     15.39 o 
 -12   9   2        3.39       11.66     16.45 o 
 -11   9   2        2.33        0.00     13.64 o 
 -10   9   2      121.66      133.41     21.95 o 
  -9   9   2      141.41      133.94     20.68 o 
  -8   9   2        4.54        0.00     13.34 o 
  -7   9   2       13.31       38.36     16.76 o 
  -6   9   2        1.02        3.05     15.74 o 
  -5   9   2       34.73       34.22     11.07 o 
  -4   9   2       77.50       73.87     11.43 o 
  -3   9   2       13.29       16.17      7.35 o 
  -2   9   2      175.61      156.09     16.59 o 
  -1   9   2      769.71      935.43     77.19 o 
   0   9   2     1215.27     1337.64    101.57 o 
   1   9   2      189.22      198.58     17.24 o 
   2   9   2       36.78       43.00     10.16 o 
   3   9   2      358.68      268.31     25.90 o 
   4   9   2     1076.96      870.43     72.11 o 
   5   9   2     1262.21     1250.81    110.20 o 
   6   9   2      894.11      890.53    126.45 o 
   7   9   2      265.49      298.07     30.98 o 
   8   9   2      225.68      248.29     41.64 o 
   9   9   2        3.18        3.25     20.31 o 
  10   9   2      566.06      696.26     52.41 o 
  11   9   2      270.26      318.53     29.68 o 
 -11  10   2        0.38        0.00     16.28 o 
 -10  10   2       10.05       23.49     16.47 o 
  -9  10   2       63.91       73.35     28.95 o 
  -8  10   2      215.54      257.58     26.84 o 
  -7  10   2      429.66      455.93     47.74 o 
  -6  10   2      376.54      438.11     32.93 o 
  -5  10   2       28.40       10.13     14.22 o 
  -4  10   2      272.46      318.59     68.05 o 
  -3  10   2      114.19      110.59     23.49 o 
  -2  10   2      705.27      551.80    230.56 o 
  -1  10   2      510.17      416.83    170.63 o 
   0  10   2       49.69       42.97     29.96 o 
   1  10   2       81.79       73.61     10.82 o 
   2  10   2      256.88      201.53     22.12 o 
   3  10   2      205.04      214.28     29.96 o 
   4  10   2      432.95      381.25     33.01 o 
   5  10   2      255.56      203.30     22.45 o 
   6  10   2        0.12        2.39     12.93 o 
   7  10   2       39.57       49.23     17.27 o 
   8  10   2      300.30      336.80     32.62 o 
   9  10   2      350.70      451.83     40.57 o 
  10  10   2       52.90       75.31     23.67 o 
 -11  11   2       36.63       45.45     19.74 o 
 -10  11   2       13.88       22.79     18.94 o 
  -9  11   2       41.04       30.06     17.27 o 
  -8  11   2       57.15       57.08     16.90 o 
  -7  11   2       42.43       48.64     27.93 o 
  -6  11   2      250.95      251.80     31.99 o 
  -5  11   2      124.25      137.05     35.04 o 
  -4  11   2       54.57       96.99     22.85 o 
  -3  11   2        2.18        1.89      9.53 o 
  -2  11   2       76.88       71.19     11.66 o 
  -1  11   2        2.34        0.00     12.21 o 
   0  11   2     1080.45      916.65    155.24 o 
   1  11   2      710.28      586.86     62.05 o 
   2  11   2       34.30       23.98     12.00 o 
   3  11   2       70.69       48.69     12.93 o 
   4  11   2        6.88        3.20     11.23 o 
   5  11   2      122.32      126.79     19.50 o 
   6  11   2      208.52      198.93     24.38 o 
   7  11   2       86.15       89.22     20.23 o 
   8  11   2        4.08       56.55     61.45 o 
   9  11   2        8.40        8.34     18.22 o 
 -10  12   2       11.96        5.33     18.54 o 
  -9  12   2        0.09        0.00     16.32 o 
  -8  12   2        0.21        5.25     17.27 o 
  -7  12   2        3.62        0.00     14.28 o 
  -6  12   2        1.25        5.59     18.28 o 
  -5  12   2       19.21       40.88     40.63 o 
  -4  12   2        2.60       26.35     16.25 o 
  -3  12   2        3.97        0.00     13.71 o 
  -2  12   2        8.02       11.69      9.54 o 
  -1  12   2       14.39        7.19     12.67 o 
   0  12   2       67.49       47.53     13.09 o 
   1  12   2        0.58       12.05     10.17 o 
   2  12   2      179.70      132.08     21.84 o 
   3  12   2      235.52      211.55     22.55 o 
   4  12   2      100.25       98.88     17.80 o 
   5  12   2       11.03        5.48     13.89 o 
   6  12   2        0.08        0.00     13.98 o 
   7  12   2       37.45       61.86     19.27 o 
   8  12   2       81.12      116.20     46.21 o 
  -8  13   2        0.23        0.00     16.72 o 
  -7  13   2        0.01        9.90     26.92 o 
  -6  13   2        5.39        0.00     15.21 o 
  -5  13   2       17.42        2.56     13.84 o 
  -4  13   2        4.19        0.00     12.15 o 
  -3  13   2       10.33       17.77     18.28 o 
  -2  13   2        5.21        0.00     10.58 o 
  -1  13   2       55.90       36.34     13.63 o 
   0  13   2       92.01       83.30     18.67 o 
   1  13   2       33.54       25.01     12.18 o 
   2  13   2      186.17      136.63     20.24 o 
   3  13   2       50.80       42.39     19.81 o 
   4  13   2       64.55       27.07     15.38 o 
   5  13   2       23.66       21.33     17.06 o 
   6  13   2        5.04        0.00     16.10 o 
   7  13   2       99.23      122.25     23.10 o 
  -7  14   2      233.80      203.43     48.75 o 
  -6  14   2      127.36      108.04     21.61 o 
  -5  14   2        1.45        4.39     14.84 o 
  -4  14   2       15.12       14.50     14.11 o 
  -3  14   2      168.68      137.09     36.56 o 
  -2  14   2      468.02      452.53     36.86 o 
  -1  14   2      360.01      321.80     34.35 o 
   0  14   2       64.81       50.28     17.19 o 
   1  14   2       59.40       57.39     18.02 o 
   2  14   2      142.78       80.17     36.56 o 
   3  14   2      198.80      170.29     33.52 o 
   4  14   2      355.28      258.29     61.45 o 
   5  14   2       12.95       30.83     17.47 o 
  -5  15   2      141.21      114.72     21.21 o 
  -4  15   2      107.11      124.32     19.84 o 
  -3  15   2       64.14       69.07     17.66 o 
  -2  15   2       42.92       60.98     17.28 o 
  -1  15   2       12.59       45.72     17.24 o 
   0  15   2      290.12      279.29     45.01 o 
   1  15   2      334.90      282.62     36.56 o 
   2  15   2      194.54      167.26     23.64 o 
   3  15   2       48.65       30.52     14.61 o 
 -15   1   3        1.47        0.00     19.39 o 
 -14   1   3       39.05       15.98     33.52 o 
 -13   1   3       92.30      104.79     14.95 o 
 -12   1   3       10.35       25.04      9.49 o 
 -11   1   3        0.02        1.12      8.34 o 
 -10   1   3       72.11       46.46      8.51 o 
  -9   1   3      187.98      187.39     11.58 o 
  -8   1   3      650.23      543.13     20.77 o 
  -7   1   3      608.51      585.83     21.18 o 
  -6   1   3      263.17      233.57     10.61 o 
  -5   1   3     4085.20     4159.59    124.10 o 
  -4   1   3     6889.45     7937.20    232.65 o 
  -3   1   3      542.81      470.37     31.66 o 
  -2   1   3    13796.33    17781.26   1490.03 o 
  -1   1   3      260.50      229.21     13.72 o 
   0   1   3      681.55      731.75     48.52 o 
   1   1   3      281.66      269.45     10.25 o 
   2   1   3      282.56      218.72     10.12 o 
   3   1   3       12.66        2.51      3.15 o 
   4   1   3       60.53       42.68      5.45 o 
   5   1   3     2686.85     2896.37    101.34 o 
   6   1   3      834.39      723.99     29.53 o 
   7   1   3      869.93      864.01     34.99 o 
   8   1   3       38.19       26.58      9.87 o 
   9   1   3        3.88        0.00      7.83 o 
  10   1   3       76.04       34.77     16.77 o 
  11   1   3        0.00       12.78     11.69 o 
  12   1   3       19.98       10.04     18.63 o 
  13   1   3       48.03       75.16     33.52 o 
 -15   2   3       47.10       34.63     21.51 o 
 -14   2   3       39.05       32.22     19.74 o 
 -13   2   3      128.62      135.39     16.04 o 
 -12   2   3       13.88       11.33      9.72 o 
 -11   2   3      383.28      340.66     21.34 o 
 -10   2   3      472.59      394.65     17.90 o 
  -9   2   3     1030.03      992.36     34.11 o 
  -8   2   3      392.29      349.67     14.93 o 
  -7   2   3      205.49      188.84      9.84 o 
  -6   2   3      630.77      536.32     19.10 o 
  -5   2   3      906.82      911.27     29.70 o 
  -4   2   3      314.08      312.49     11.88 o 
  -3   2   3     1709.09     1672.91     64.21 o 
  -1   2   3    12554.12    14762.30    605.99 o 
   0   2   3      817.70      782.54     37.24 o 
   1   2   3     1667.13     1845.73     66.64 o 
   2   2   3        8.99       11.09      2.98 o 
   3   2   3      462.07      435.42     19.20 o 
   4   2   3     4016.31     3825.18    131.24 o 
   5   2   3     5801.38     5646.10    193.22 o 
   6   2   3     1311.58     1257.34     47.54 o 
   7   2   3      473.52      420.06     36.38 o 
   8   2   3       92.78      105.02     10.90 o 
   9   2   3      187.98      184.15     18.99 o 
  10   2   3      125.57      188.35     36.06 o 
  11   2   3       74.68      108.91     25.19 o 
  12   2   3      258.13      155.10     30.47 o 
  13   2   3       13.34        0.00     18.94 o 
 -15   3   3       23.22        3.57     19.35 o 
 -14   3   3       93.73       94.90     15.94 o 
 -13   3   3      156.42      165.64     18.20 o 
 -12   3   3       44.99       38.94     11.52 o 
 -11   3   3      109.06       74.86     12.90 o 
 -10   3   3      488.02      431.61     23.89 o 
  -9   3   3      236.75      219.56     11.91 o 
  -8   3   3     1100.94     1060.04     35.34 o 
  -7   3   3     1041.94     1059.89     39.51 o 
  -6   3   3      114.05      103.08      7.12 o 
  -5   3   3       20.66       16.07      3.60 o 
  -4   3   3      182.32      163.83     15.92 o 
  -3   3   3      188.66      198.82      9.58 o 
  -2   3   3     9729.43    11640.67    408.81 o 
  -1   3   3        6.81       10.99      3.96 o 
   0   3   3     2757.49     3319.11    125.34 o 
   1   3   3     1315.96     1321.72     48.62 o 
   2   3   3      227.11      303.99     13.44 o 
   3   3   3      578.71      523.80     21.12 o 
   4   3   3      844.10      707.52     27.48 o 
   5   3   3        3.20       13.00      5.44 o 
   6   3   3      637.74      602.59     25.63 o 
   7   3   3      609.99      580.75     25.72 o 
   8   3   3      627.75      576.05     44.57 o 
   9   3   3      215.47      250.27     27.63 o 
  10   3   3       11.97       15.04     16.87 o 
  11   3   3        2.97       15.97     12.40 o 
  12   3   3       69.43       82.06     22.69 o 
  13   3   3      156.19      168.74     30.66 o 
 -14   4   3        1.07        1.02     12.75 o 
 -13   4   3       10.89       10.17     13.19 o 
 -12   4   3       19.59       23.38     12.00 o 
 -11   4   3       40.86       26.79     11.47 o 
 -10   4   3        1.52        3.65     12.34 o 
  -9   4   3        9.46       16.57      8.65 o 
  -8   4   3       49.53       32.46      8.64 o 
  -7   4   3      962.92      983.06     43.66 o 
  -6   4   3       88.56       83.76      9.23 o 
  -5   4   3       36.03       42.39      5.57 o 
  -4   4   3       61.85       88.84     10.69 o 
  -3   4   3      279.57      306.03     14.00 o 
  -2   4   3     1265.72     1268.28     83.62 o 
  -1   4   3     4016.69     5542.13    675.93 o 
   0   4   3     2516.86     2889.50    187.06 o 
   1   4   3     1805.32     2020.88    159.50 o 
   2   4   3      279.62      288.91     12.01 o 
   3   4   3      810.71      748.66     34.45 o 
   4   4   3     5590.43     5755.90    235.29 o 
   5   4   3     2677.42     2803.28    115.48 o 
   6   4   3      159.36      141.73     11.29 o 
   7   4   3       14.83       11.09     10.12 o 
   8   4   3      262.37      291.94     25.24 o 
   9   4   3      155.26      166.50     18.18 o 
  10   4   3      199.36      252.06     28.93 o 
  11   4   3      112.46      127.46     19.11 o 
  12   4   3       58.51       86.74     17.78 o 
 -14   5   3        0.41       22.29     13.34 o 
 -13   5   3        8.71       19.90     12.78 o 
 -12   5   3       60.19       50.58     13.16 o 
 -11   5   3      242.34      254.00     19.64 o 
 -10   5   3      147.24      110.63     14.10 o 
  -9   5   3        7.81       23.35     12.76 o 
  -8   5   3       52.54       31.26      8.48 o 
  -7   5   3      467.81      428.00     24.34 o 
  -6   5   3     5574.04     5912.56    671.87 o 
  -5   5   3     4671.28     5153.09    518.50 o 
  -4   5   3      780.17      848.42     52.51 o 
  -3   5   3      440.26      496.80     35.22 o 
  -2   5   3      644.75      712.65     40.38 o 
  -1   5   3     4665.98     6853.76   1374.71 o 
   0   5   3     9480.40    10742.84    813.49 o 
   1   5   3     1779.73     1850.20    160.55 o 
   2   5   3     2844.10     2856.86    336.78 o 
   3   5   3       98.69      101.96      7.74 o 
   4   5   3      605.31      615.10     27.85 o 
   5   5   3     1853.86     1913.83     84.34 o 
   6   5   3      774.70      767.39     39.02 o 
   7   5   3      392.75      395.60     25.20 o 
   8   5   3       12.47        7.15     16.03 o 
   9   5   3       32.82       24.93     17.06 o 
  10   5   3       17.85       16.27     14.16 o 
  11   5   3       45.16       23.89     15.18 o 
  12   5   3       19.92       21.73     15.64 o 
 -14   6   3        6.20        0.00     15.50 o 
 -13   6   3        0.76        0.00     13.30 o 
 -12   6   3        4.91       12.98     12.58 o 
 -11   6   3      370.18      407.27     28.24 o 
 -10   6   3      903.68      919.01     46.90 o 
  -9   6   3      174.85      173.72     16.00 o 
  -8   6   3       28.32       18.49     11.84 o 
  -7   6   3      109.87      135.27     16.32 o 
  -6   6   3      174.91      166.27     25.39 o 
  -5   6   3      404.34      390.43     26.58 o 
  -4   6   3     3669.62     3828.78    290.08 o 
  -3   6   3      531.00      413.91     41.06 o 
  -2   6   3       50.84      103.07     23.58 o 
  -1   6   3      249.00      326.74     72.11 o 
   0   6   3     1074.15     1043.02     72.52 o 
   1   6   3     7839.27     7902.36    748.70 o 
   2   6   3     2312.51     2095.80    231.37 o 
   3   6   3      645.35      611.61     35.71 o 
   4   6   3       30.59       18.41      8.35 o 
   5   6   3      460.47      473.54     26.86 o 
   6   6   3      492.72      479.45     27.92 o 
   7   6   3      364.48      377.12     25.18 o 
   8   6   3       99.84      109.38     16.20 o 
   9   6   3        0.09        0.00     16.25 o 
  10   6   3       91.78       71.00     17.11 o 
  11   6   3       46.42       35.04     15.87 o 
  12   6   3       55.46       88.08     18.67 o 
 -13   7   3      350.20      366.18     56.39 o 
 -12   7   3      249.29      237.56     30.32 o 
 -11   7   3       60.35       55.44     14.34 o 
 -10   7   3      170.32      157.82     19.23 o 
  -9   7   3      727.19      663.24     39.26 o 
  -8   7   3     1820.23     1923.86    132.04 o 
  -7   7   3     1959.08     2112.55    127.97 o 
  -6   7   3     1078.24     1197.92    106.14 o 
  -5   7   3       34.56       32.84      6.34 o 
  -4   7   3     2199.94     2341.13    248.97 o 
  -3   7   3     3555.25     3738.23    355.16 o 
  -2   7   3     9543.82    10929.33   1297.94 o 
  -1   7   3    19063.87    24550.45   5338.36 o 
   0   7   3      139.30      111.27     10.74 o 
   1   7   3     2100.55     2163.50    225.54 o 
   2   7   3      491.03      479.56     56.06 o 
   3   7   3     1518.61     1480.31    129.39 o 
   4   7   3     2762.05     2953.32    463.15 o 
   5   7   3      596.09      627.75     33.39 o 
   6   7   3        9.22        6.21      9.41 o 
   7   7   3      209.59      197.56     27.17 o 
   8   7   3      282.60      375.79     32.94 o 
   9   7   3      481.97      533.97     34.23 o 
  10   7   3      116.75      143.97     19.97 o 
  11   7   3        0.93        6.76     14.62 o 
 -13   8   3        9.22        4.40     17.17 o 
 -12   8   3      169.51      227.03     25.55 o 
 -11   8   3      271.74      362.23     34.06 o 
 -10   8   3      332.85      381.41     29.25 o 
  -9   8   3      383.52      383.61     28.55 o 
  -8   8   3        0.95        0.00     11.45 o 
  -7   8   3     1006.59     1078.25    110.20 o 
  -6   8   3     1415.76     1486.06    152.86 o 
  -5   8   3     2372.02     2343.80    178.26 o 
  -4   8   3      566.57      574.39     65.24 o 
  -3   8   3        1.55        6.38      7.01 o 
  -2   8   3      804.09      888.99    106.84 o 
  -1   8   3     8377.97    10538.23    877.54 o 
   0   8   3    11206.18    12455.59    486.65 o 
   1   8   3     1482.43     1227.71    136.40 o 
   2   8   3      179.06      137.08     11.98 o 
   3   8   3        2.65        9.30      6.21 o 
   4   8   3      633.15      655.39    144.23 o 
   5   8   3     1820.24     1843.14    273.72 o 
   6   8   3     1449.94     1632.89    231.06 o 
   7   8   3      224.40      191.00     24.05 o 
   8   8   3        8.33        4.79     15.25 o 
   9   8   3        5.15        0.00     12.87 o 
  10   8   3      144.56      172.35     29.52 o 
  11   8   3      231.98      246.93     26.37 o 
 -12   9   3       10.72        5.76     16.28 o 
 -11   9   3        1.51        1.55     15.25 o 
 -10   9   3        8.77       17.21     13.94 o 
  -9   9   3       70.98       60.69     18.28 o 
  -8   9   3       19.65       35.70     14.40 o 
  -7   9   3      218.64      211.80     21.94 o 
  -6   9   3      230.53      231.17     21.94 o 
  -5   9   3        7.00       14.06     10.30 o 
  -4   9   3      150.24      152.74     14.22 o 
  -3   9   3      256.68      264.72     16.97 o 
  -2   9   3     1247.73     1303.05     92.87 o 
  -1   9   3      562.75      572.83     62.46 o 
   0   9   3       13.14        7.06      9.80 o 
   1   9   3        8.94        8.90      7.13 o 
   2   9   3      101.12       72.69      9.01 o 
   3   9   3      550.24      452.95     78.21 o 
   4   9   3      853.00      802.95    123.40 o 
   5   9   3      246.76      283.70     37.07 o 
   6   9   3       28.73        0.00     19.30 o 
   7   9   3       11.81       18.14     14.63 o 
   8   9   3      222.22      215.99     27.18 o 
   9   9   3      310.47      323.44     33.75 o 
  10   9   3       73.38      103.83     20.68 o 
 -12  10   3        6.32        0.00     16.78 o 
 -11  10   3        1.16        0.00     15.13 o 
 -10  10   3        0.72       13.81     14.91 o 
  -9  10   3       10.30        7.47     14.88 o 
  -8  10   3       52.26       48.96     15.21 o 
  -7  10   3        0.00        4.20     12.93 o 
  -6  10   3       76.83      102.50     26.92 o 
  -5  10   3       58.38       63.28     27.42 o 
  -4  10   3      141.57      177.54     39.61 o 
  -3  10   3        2.71        4.10     11.17 o 
  -2  10   3       25.22       26.45      9.47 o 
  -1  10   3      162.12      172.65     18.78 o 
   0  10   3      101.70      120.28     13.04 o 
   1  10   3        2.96       11.58      8.04 o 
   2  10   3       27.80       12.11      7.93 o 
   3  10   3       35.45       38.00     12.40 o 
   4  10   3      167.59      171.65     25.39 o 
   5  10   3        6.70       25.39     16.25 o 
   6  10   3        4.44        0.00     12.69 o 
   7  10   3      491.43      480.13     38.70 o 
   8  10   3      245.75      269.35     30.88 o 
   9  10   3        3.76        0.00     17.19 o 
  10  10   3        8.26        0.00     19.96 o 
 -11  11   3        1.78        0.00     15.67 o 
 -10  11   3       55.69       72.06     18.47 o 
  -9  11   3      216.24      208.54     43.17 o 
  -8  11   3      491.41      599.18     83.79 o 
  -7  11   3      608.80      707.69    114.77 o 
  -6  11   3      414.95      430.78     70.59 o 
  -5  11   3       94.26      109.12     29.45 o 
  -4  11   3       63.70       57.66     13.20 o 
  -3  11   3      468.08      343.45    162.00 o 
  -2  11   3     1291.94      980.17    487.01 o 
  -1  11   3     1151.27     1207.63     98.52 o 
   0  11   3        2.48        0.00     11.45 o 
   1  11   3      163.83      138.78     18.28 o 
   2  11   3      152.58      135.08     21.33 o 
   3  11   3      305.81      285.40     32.50 o 
   4  11   3      229.88      177.99     21.61 o 
   5  11   3       76.52       55.75     15.78 o 
   6  11   3        2.30        4.95     23.36 o 
   7  11   3        3.70        0.00     15.24 o 
   8  11   3        3.79        0.00     16.05 o 
   9  11   3       57.20       61.10     41.64 o 
 -10  12   3      180.35      209.20     29.53 o 
  -9  12   3       83.73      126.96     44.18 o 
  -8  12   3        0.71        0.00     14.76 o 
  -7  12   3       55.10       36.85     16.45 o 
  -6  12   3      515.99      575.20     99.03 o 
  -5  12   3     1274.37     1339.98    347.36 o 
  -4  12   3      980.41     1167.64    213.80 o 
  -3  12   3      629.26      445.21    280.32 o 
  -2  12   3      102.04       96.71     14.20 o 
  -1  12   3      322.09      251.88     83.28 o 
   0  12   3      970.26      829.15    166.53 o 
   1  12   3      703.08      595.17     61.76 o 
   2  12   3      671.10      495.23    148.29 o 
   3  12   3      183.97      130.63     30.47 o 
   4  12   3      110.50       79.21     22.34 o 
   5  12   3      377.94      237.34     26.84 o 
   6  12   3      328.04      297.58     51.29 o 
   7  12   3      489.84      434.21     42.66 o 
   8  12   3      272.81      309.65     33.66 o 
  -8  13   3      702.41      905.98     93.44 o 
  -7  13   3      621.61      714.72    222.94 o 
  -6  13   3      172.54      196.98     24.59 o 
  -5  13   3       12.85        0.00     13.84 o 
  -4  13   3      207.06      246.39     44.69 o 
  -3  13   3      703.14      714.23    119.34 o 
  -2  13   3     1047.93     1176.21     76.68 o 
  -1  13   3      692.27      724.72     40.05 o 
   0  13   3      249.55      292.50     44.05 o 
   1  13   3       35.09       35.55     15.21 o 
   2  13   3      307.66      241.60     64.49 o 
   3  13   3      606.48      413.34     49.77 o 
   4  13   3      892.61      647.21    109.18 o 
   5  13   3      102.78      110.07     21.20 o 
   6  13   3       36.37       22.30     17.28 o 
  -7  14   3       49.11       62.90     19.69 o 
  -6  14   3      244.15      297.40     59.92 o 
  -5  14   3      241.29      262.20     54.34 o 
  -4  14   3      443.02      537.27     65.51 o 
  -3  14   3      480.58      538.05     40.64 o 
  -2  14   3       65.99       62.82     27.93 o 
  -1  14   3       98.69       69.42     13.30 o 
   0  14   3      346.11      232.94     70.08 o 
   1  14   3      249.32      213.66     25.59 o 
   2  14   3      141.73      149.53     47.23 o 
   3  14   3      162.35       87.70     19.35 o 
   4  14   3       22.74       45.74     30.47 o 
   5  14   3      153.75      124.42     30.47 o 
  -4  15   3       14.49       13.84     15.68 o 
  -3  15   3        1.56        0.00     14.45 o 
  -2  15   3        3.76       10.45     12.86 o 
  -1  15   3       24.23       51.23     16.47 o 
   0  15   3       46.40       46.92     18.30 o 
   1  15   3       26.98       15.94     16.10 o 
   2  15   3        0.49        3.82     13.84 o 
 -15   0   4      140.06      159.46     36.56 o 
 -14   0   4      233.75      227.51     39.61 o 
 -13   0   4      485.19      596.30     77.19 o 
 -12   0   4        4.05       10.90     11.07 o 
 -11   0   4      568.94      557.65     32.50 o 
 -10   0   4      458.21      399.15     25.56 o 
  -9   0   4     3251.58     2991.09    129.04 o 
  -8   0   4     5308.93     5037.81    213.94 o 
  -7   0   4     2373.75     2096.30     92.04 o 
  -6   0   4      395.68      367.19     20.34 o 
  -5   0   4     1244.12     1347.28     59.77 o 
  -4   0   4     9487.61    10498.67    433.14 o 
  -3   0   4       14.08       35.92      7.52 o 
  -2   0   4    10241.73    11323.30    592.45 o 
  -1   0   4    18660.25    21528.78   1131.46 o 
   0   0   4      612.74      700.58     35.89 o 
   1   0   4      378.97      330.66     19.02 o 
   2   0   4     1196.85     1110.70     82.78 o 
   3   0   4       30.19       14.94      5.82 o 
   4   0   4      430.70      497.78     29.42 o 
   5   0   4       87.98       70.33     10.98 o 
   6   0   4        1.60        0.00     10.66 o 
   7   0   4       74.12       98.40     43.67 o 
   8   0   4       23.23        9.33     13.71 o 
   9   0   4      106.56      125.87     19.30 o 
  10   0   4        0.09        0.00     12.40 o 
  11   0   4       10.37        0.00     23.36 o 
  12   0   4       54.54       52.81     30.47 o 
 -15   1   4       40.95       35.99     21.51 o 
 -14   1   4        8.42       58.59     45.71 o 
 -13   1   4      254.32      387.22     99.83 o 
 -12   1   4       28.86       23.56      9.85 o 
 -11   1   4      131.98      130.63     21.38 o 
 -10   1   4      929.21      824.92     29.99 o 
  -9   1   4      501.91      425.70     18.37 o 
  -8   1   4      939.44      849.62     29.72 o 
  -7   1   4      865.64      708.75     24.82 o 
  -6   1   4      258.93      179.64      9.01 o 
  -5   1   4     3453.81     3508.39    104.56 o 
  -4   1   4     9227.57     9950.15    372.11 o 
  -3   1   4      468.09      524.94     63.18 o 
  -2   1   4     2497.75     2802.11    105.86 o 
  -1   1   4       23.97       30.72      4.54 o 
   0   1   4     4696.10     4881.87    151.72 o 
   1   1   4     2504.10     2667.45     91.56 o 
   2   1   4     1711.64     1541.15     63.29 o 
   3   1   4      252.40      226.60     11.12 o 
   4   1   4      108.15      102.22      7.83 o 
   5   1   4      925.54      848.25     33.48 o 
   6   1   4      571.06      500.45     22.54 o 
   7   1   4      830.96      776.97     32.46 o 
   8   1   4        0.09        0.00      9.09 o 
   9   1   4       15.54       13.22     11.44 o 
  10   1   4        4.34        0.00     11.68 o 
  11   1   4       25.53       23.32     17.58 o 
  12   1   4       77.84       34.53     22.26 o 
 -15   2   4       15.36       18.28     20.11 o 
 -14   2   4       40.21       36.68     13.07 o 
 -13   2   4       38.54       59.43     18.92 o 
 -12   2   4      362.49      342.37     20.93 o 
 -11   2   4      246.89      228.69     15.91 o 
 -10   2   4      136.97      111.19     13.78 o 
  -9   2   4      175.21      164.30     10.64 o 
  -8   2   4      401.12      373.79     15.93 o 
  -7   2   4      197.81      180.44      9.68 o 
  -6   2   4      414.10      507.96     18.50 o 
  -5   2   4        6.18        7.98      3.46 o 
  -4   2   4     1420.48     1616.73     55.32 o 
  -3   2   4     2401.24     2490.02    108.78 o 
  -2   2   4     7299.14     8344.41    344.75 o 
  -1   2   4      786.47      815.19     31.53 o 
   0   2   4     4477.00     4561.06    160.98 o 
   1   2   4     1561.31     1381.63     44.88 o 
   2   2   4      336.63      299.40     13.42 o 
   3   2   4      346.54      315.00     14.29 o 
   4   2   4      639.07      598.69     24.34 o 
   5   2   4      108.93       65.05      7.89 o 
   6   2   4        2.93        5.31      6.02 o 
   7   2   4       26.78       92.81     59.70 o 
   8   2   4       93.13      103.87     11.02 o 
   9   2   4      323.64      325.24     31.18 o 
  10   2   4      166.55      203.47     53.94 o 
  11   2   4        1.28        0.00     17.57 o 
  12   2   4       12.70        0.00     18.78 o 
 -15   3   4        3.32        0.00     30.47 o 
 -14   3   4        2.38        4.41     11.83 o 
 -13   3   4       22.86      184.27    130.81 o 
 -12   3   4       28.55       16.93     10.97 o 
 -11   3   4        0.17        0.00      8.62 o 
 -10   3   4        0.72        0.28      7.86 o 
  -9   3   4      274.49      270.81     13.35 o 
  -8   3   4      160.70      167.47     12.95 o 
  -7   3   4        5.92        4.74      4.49 o 
  -6   3   4      168.37      154.85     10.41 o 
  -5   3   4       71.55       54.96      6.86 o 
  -4   3   4      428.87      422.50     22.88 o 
  -3   3   4      402.66      416.51     17.32 o 
  -2   3   4    11173.85    12106.92    497.98 o 
  -1   3   4     1026.15     1039.83     46.28 o 
   0   3   4     1751.60     1937.56     62.30 o 
   1   3   4       56.21       46.72      4.57 o 
   2   3   4      109.79      105.83      7.20 o 
   3   3   4      508.08      504.18     21.03 o 
   4   3   4      354.26      310.59     15.06 o 
   5   3   4      348.31      275.10     14.45 o 
   6   3   4        8.30        8.27      6.24 o 
   7   3   4       35.33       30.55      7.96 o 
   8   3   4      170.97      185.36     19.51 o 
   9   3   4       55.78       41.58     23.92 o 
  10   3   4       23.32       26.22     14.38 o 
  11   3   4        1.80        1.15     13.40 o 
  12   3   4        0.12        0.00     13.98 o 
 -15   4   4       17.06        8.86     12.83 o 
 -14   4   4       99.08       86.91     15.00 o 
 -13   4   4       46.01       39.79     12.95 o 
 -12   4   4        0.39        0.00     10.22 o 
 -11   4   4       31.72       17.66     10.35 o 
 -10   4   4       45.76       48.81     10.55 o 
  -9   4   4      396.28      396.72     27.85 o 
  -8   4   4      493.72      561.98     27.59 o 
  -7   4   4      262.75      259.75     14.55 o 
  -6   4   4      492.43      652.50     38.14 o 
  -5   4   4        7.56        8.92      4.00 o 
  -4   4   4      840.00      795.58     31.56 o 
  -3   4   4      372.05      440.29     20.38 o 
  -2   4   4     1407.84     1370.33     60.63 o 
  -1   4   4      210.87      244.67     14.38 o 
   0   4   4      465.11      406.61     17.60 o 
   1   4   4       98.11      113.76      6.90 o 
   2   4   4       68.28       55.43     13.36 o 
   3   4   4      216.18      180.82     10.48 o 
   4   4   4     1707.26     1766.49     64.09 o 
   5   4   4      464.04      499.43     22.62 o 
   6   4   4     1052.17      981.17     39.08 o 
   7   4   4      495.76      479.62     28.52 o 
   8   4   4       44.51       52.57     12.64 o 
   9   4   4      249.34      274.55     29.04 o 
  10   4   4        9.43       13.57     14.31 o 
  11   4   4       33.81       37.45     15.16 o 
  12   4   4      106.70      151.96     21.34 o 
 -14   5   4       11.77        0.00     12.88 o 
 -13   5   4       80.76       82.84     15.61 o 
 -12   5   4       27.19       33.16     14.18 o 
 -11   5   4      574.98      548.46     29.43 o 
 -10   5   4      887.63      942.06     42.50 o 
  -9   5   4       86.91       67.95     11.00 o 
  -8   5   4      405.53      424.61     28.44 o 
  -7   5   4     1611.13     1609.58    146.21 o 
  -6   5   4     1396.58     1365.77     52.87 o 
  -5   5   4      183.78      140.36     11.73 o 
  -4   5   4      359.54      324.88     15.65 o 
  -3   5   4      148.64      147.75      9.27 o 
  -2   5   4     1837.73     2023.04     87.94 o 
  -1   5   4     8805.25    10311.74    515.74 o 
   0   5   4     7222.07     7368.20    423.53 o 
   1   5   4      930.53      878.52     68.17 o 
   2   5   4        2.37        4.98      4.21 o 
   3   5   4      514.95      525.63     22.51 o 
   4   5   4     6103.47     6359.31    218.10 o 
   5   5   4     4604.46     4883.35    221.37 o 
   6   5   4      556.73      600.91     35.11 o 
   7   5   4      212.40      206.90     19.11 o 
   8   5   4       22.21       25.90     12.87 o 
   9   5   4      335.87      332.19     27.52 o 
  10   5   4      381.10      327.93     35.17 o 
  11   5   4      216.33      266.39     39.57 o 
  12   5   4       40.29       78.00     18.60 o 
 -14   6   4      170.64      155.58     20.02 o 
 -13   6   4      122.50      119.57     17.66 o 
 -12   6   4       16.76        6.90     12.14 o 
 -11   6   4      117.41       78.32     14.85 o 
 -10   6   4     1201.68     1329.40     62.77 o 
  -9   6   4     1483.68     1517.10     83.44 o 
  -8   6   4     1984.84     1922.29     95.19 o 
  -7   6   4      932.63      969.28     49.87 o 
  -6   6   4        0.62        9.78      8.25 o 
  -5   6   4      844.20      844.56     51.31 o 
  -4   6   4     2109.30     2298.96    131.94 o 
  -3   6   4     2476.00     2593.72     95.71 o 
  -2   6   4      488.42      703.54    133.56 o 
  -1   6   4     1320.23     1547.21    100.15 o 
   0   6   4      160.63      179.81     14.52 o 
   1   6   4     2469.04     2336.30    220.34 o 
   2   6   4      636.00      620.73     33.86 o 
   3   6   4     1562.28     1733.96     63.37 o 
   4   6   4      786.97      850.86     34.05 o 
   5   6   4       25.51       18.00      6.61 o 
   6   6   4        5.22        3.21      9.76 o 
   7   6   4       89.53      100.73     15.41 o 
   8   6   4      142.71      150.22     17.78 o 
   9   6   4       55.90       61.65     22.43 o 
  10   6   4       47.48       24.88     20.07 o 
  11   6   4       19.21       19.62     15.71 o 
 -13   7   4        5.46        3.62     13.69 o 
 -12   7   4      161.26      119.16     20.78 o 
 -11   7   4      187.19      198.17     22.86 o 
 -10   7   4       33.27       19.64     14.70 o 
  -9   7   4      100.55       88.79     16.40 o 
  -8   7   4        0.76        0.00     18.65 o 
  -7   7   4      647.43      700.26     39.17 o 
  -6   7   4      830.62      860.53     36.04 o 
  -5   7   4      429.45      452.15     34.91 o 
  -4   7   4      335.56      342.89     37.01 o 
  -3   7   4     2004.07     2123.15    170.07 o 
  -2   7   4      707.14     1018.74    229.03 o 
  -1   7   4     6299.70     8429.10   1315.29 o 
   0   7   4     4584.31     4646.39    313.78 o 
   1   7   4      349.92      271.68     31.24 o 
   2   7   4      350.22      309.49     25.80 o 
   3   7   4       90.46       88.55      8.46 o 
   4   7   4       26.72       22.58      7.37 o 
   5   7   4       41.08       48.94     10.60 o 
   6   7   4       11.25        0.00     10.94 o 
   7   7   4      157.61      150.05     19.81 o 
   8   7   4       15.48       31.96     14.00 o 
   9   7   4       68.94       85.71     20.83 o 
  10   7   4        4.84        2.38     17.32 o 
  11   7   4       14.04       13.15     16.50 o 
 -13   8   4        8.29       19.94     18.08 o 
 -12   8   4        4.60       14.10     16.97 o 
 -11   8   4       64.13       66.29     18.02 o 
 -10   8   4      175.04      163.38     20.39 o 
  -9   8   4       87.90      101.81     17.49 o 
  -8   8   4       59.69       66.71     13.98 o 
  -7   8   4        2.47        4.42     10.61 o 
  -6   8   4       97.25       77.63     18.28 o 
  -5   8   4      451.15      456.66     59.04 o 
  -4   8   4      318.32      357.93     49.89 o 
  -3   8   4        0.41        0.00      6.27 o 
  -2   8   4      219.55      315.66     92.93 o 
  -1   8   4        4.17       15.52     10.25 o 
   0   8   4     1752.25     1718.40    128.10 o 
   1   8   4     1472.15     1317.16    139.77 o 
   2   8   4       57.48       55.72      8.04 o 
   3   8   4        4.32        8.06      6.94 o 
   4   8   4       99.43      109.29     15.61 o 
   5   8   4      467.32      562.55     60.43 o 
   6   8   4      766.35      840.19     43.50 o 
   7   8   4      405.43      516.57     32.35 o 
   8   8   4        5.02        0.00     13.26 o 
   9   8   4        2.93        0.00     13.82 o 
  10   8   4       46.88       53.34     17.76 o 
 -12   9   4       90.97       94.69     20.96 o 
 -11   9   4      129.30       75.94     19.12 o 
 -10   9   4        2.12        7.91     13.98 o 
  -9   9   4      283.81      317.14     26.64 o 
  -8   9   4      790.76      893.64     81.60 o 
  -7   9   4      985.24     1194.46    190.95 o 
  -6   9   4      639.27      745.84     79.73 o 
  -5   9   4      314.12      309.19     41.28 o 
  -4   9   4       15.75       12.76      7.23 o 
  -3   9   4     2047.81     2133.10    181.75 o 
  -2   9   4     2425.24     2779.45    399.16 o 
  -1   9   4     3960.04     4528.29    441.31 o 
   0   9   4     2207.11     2160.89     90.66 o 
   1   9   4       86.25       78.81     10.35 o 
   2   9   4      172.01      157.60     13.60 o 
   3   9   4     1303.25     1356.42    158.95 o 
   4   9   4     1937.05     1957.90    249.35 o 
   5   9   4      623.03      594.36     65.51 o 
   6   9   4      147.27      146.50     21.71 o 
   7   9   4        3.83        0.00     15.43 o 
   8   9   4       55.19       31.49     26.41 o 
   9   9   4      217.39      223.44     24.81 o 
  10   9   4      168.60      222.80     28.57 o 
 -12  10   4        2.45        2.86     14.95 o 
 -11  10   4       28.26       52.15     27.21 o 
 -10  10   4      253.42      311.57     28.33 o 
  -9  10   4      297.35      272.90     31.76 o 
  -8  10   4      116.56      118.77     36.61 o 
  -7  10   4       51.74       62.54     15.38 o 
  -6  10   4       12.25        4.62     11.07 o 
  -5  10   4      723.81      821.25    150.32 o 
  -4  10   4     1056.40     1129.98    117.20 o 
  -3  10   4     1066.50     1038.42     89.63 o 
  -2  10   4     1437.72     1496.53     72.40 o 
  -1  10   4      423.60      468.82     37.58 o 
   0  10   4     1795.88     1774.71     93.68 o 
   1  10   4     2566.72     2399.39    188.97 o 
   2  10   4      573.13      548.68    103.09 o 
   3  10   4     1319.74     1254.33    210.75 o 
   4  10   4      338.97      327.82     27.82 o 
   5  10   4      629.09      623.85    124.93 o 
   6  10   4      657.36      687.34     86.84 o 
   7  10   4      342.19      360.56     44.69 o 
   8  10   4      448.74      500.06     42.19 o 
   9  10   4      145.60      138.42     27.04 o 
 -11  11   4       32.60       31.37     17.69 o 
 -10  11   4       21.69        3.81     16.80 o 
  -9  11   4       23.72       14.28     14.83 o 
  -8  11   4       32.61       40.96     16.72 o 
  -7  11   4      204.52      228.59     61.45 o 
  -6  11   4      265.62      303.99     60.94 o 
  -5  11   4      191.74      178.33     35.04 o 
  -4  11   4        0.56        0.00      9.79 o 
  -3  11   4       27.90       26.34     10.34 o 
  -2  11   4      833.08      968.99     46.72 o 
  -1  11   4     1664.87     1761.73     77.96 o 
   0  11   4      159.55      164.35     20.63 o 
   1  11   4       23.01       19.64      9.01 o 
   2  11   4       34.70       41.29     12.59 o 
   3  11   4      173.39      158.39     19.35 o 
   4  11   4      819.66      788.41    161.49 o 
   5  11   4     1524.59     1411.78    112.74 o 
   6  11   4      414.73      454.77     38.70 o 
   7  11   4       10.22       42.48     50.28 o 
   8  11   4       27.60       65.97     22.55 o 
 -10  12   4       30.41       42.68     18.79 o 
  -9  12   4       59.04       49.87     17.54 o 
  -8  12   4        3.40       27.72     14.76 o 
  -7  12   4        1.59        0.00     12.76 o 
  -6  12   4      117.78      146.94     40.63 o 
  -5  12   4      272.73      244.29     60.94 o 
  -4  12   4      106.59      100.63     17.28 o 
  -3  12   4       27.56       29.25     13.52 o 
  -2  12   4       38.41       90.38     17.06 o 
  -1  12   4      437.51      433.84     34.11 o 
   0  12   4      214.95      198.94     21.55 o 
   1  12   4       41.10       38.97     12.55 o 
   2  12   4       37.39       40.63     16.25 o 
   3  12   4       29.76        8.13     16.25 o 
   4  12   4       69.06       36.72     15.78 o 
   5  12   4        0.30        0.00     14.84 o 
   6  12   4       63.51       72.28     41.64 o 
   7  12   4       22.65       20.87     18.54 o 
  -8  13   4       23.63       32.01     19.30 o 
  -7  13   4        1.79        0.00     14.61 o 
  -6  13   4        0.25        0.00     13.32 o 
  -5  13   4       94.35      108.40     18.15 o 
  -4  13   4        0.06        0.00     12.28 o 
  -3  13   4       54.33       55.86     15.86 o 
  -2  13   4        0.22        0.00     10.72 o 
  -1  13   4       21.74        1.88     12.11 o 
   0  13   4       44.05       29.28     12.18 o 
   1  13   4       15.60        0.00     13.52 o 
   2  13   4       16.87        3.45     12.76 o 
   3  13   4       34.49       19.52     17.77 o 
   4  13   4      183.61      121.50     20.50 o 
   5  13   4       42.29       41.48     16.72 o 
   6  13   4       14.00       29.33     22.85 o 
  -7  14   4      152.22      176.91     24.59 o 
  -6  14   4        0.96        6.86     15.68 o 
  -5  14   4      130.94      151.81     65.51 o 
  -4  14   4      235.81      275.68     44.69 o 
  -3  14   4      418.63      425.46     48.24 o 
  -2  14   4      162.73      161.92     18.24 o 
  -1  14   4        3.25       14.04     13.19 o 
   0  14   4       92.08       62.35     17.58 o 
   1  14   4      204.05      148.04     40.63 o 
   2  14   4      158.38      123.29     30.98 o 
   3  14   4      123.79      121.53     27.93 o 
   4  14   4       78.33       71.02     18.76 o 
  -4  15   4       28.54       22.22     15.68 o 
  -3  15   4      168.62      161.02     23.30 o 
  -2  15   4      228.67      225.51     22.12 o 
  -1  15   4      249.31      275.72     29.08 o 
   0  15   4       86.56       94.87     20.23 o 
   1  15   4        9.33       19.77     14.84 o 
 -15   1   5       84.71       38.44     21.18 o 
 -14   1   5       46.17       42.82     17.24 o 
 -13   1   5       68.40       56.35     12.38 o 
 -12   1   5       18.82       12.51      9.46 o 
 -11   1   5      403.71      362.63     17.35 o 
 -10   1   5      352.52      332.23     16.04 o 
  -9   1   5      424.18      373.56     16.63 o 
  -8   1   5       15.15        7.22      6.08 o 
  -7   1   5      424.12      422.91     16.54 o 
  -6   1   5        5.22       12.86      4.02 o 
  -5   1   5      370.33      315.40     14.46 o 
  -4   1   5       37.60       33.42      6.18 o 
  -3   1   5      250.05      222.31     12.74 o 
  -2   1   5      607.85      609.08     22.88 o 
  -1   1   5     4437.89     5101.10    296.72 o 
   0   1   5     2203.82     2133.64     77.49 o 
   1   1   5       55.58       57.94      4.98 o 
   2   1   5       31.42       19.50      4.26 o 
   3   1   5     1518.87     1516.75     54.70 o 
   4   1   5      320.76      271.80     14.54 o 
   5   1   5      829.97      741.40     30.42 o 
   6   1   5      528.37      515.24     23.41 o 
   7   1   5      100.79       97.70     10.47 o 
   8   1   5       47.14       34.28      9.33 o 
   9   1   5       28.65       10.37     18.76 o 
  10   1   5      206.84      257.61     54.50 o 
  11   1   5       69.22      112.75     29.21 o 
  12   1   5       51.12       62.52     23.99 o 
 -15   2   5        3.07        0.00     18.51 o 
 -14   2   5      173.40      176.03     18.45 o 
 -13   2   5      180.92      193.41     17.62 o 
 -12   2   5        1.46        0.06     10.16 o 
 -11   2   5       22.24       22.83      7.98 o 
 -10   2   5        3.12        3.89      6.29 o 
  -9   2   5      741.39      727.98     26.70 o 
  -8   2   5     3540.36     3687.92    111.55 o 
  -7   2   5      484.08      435.11     17.14 o 
  -6   2   5      541.99      609.44     26.04 o 
  -5   2   5      628.77      683.15     29.29 o 
  -4   2   5     1025.10     1180.06     87.81 o 
  -3   2   5     4293.09     5069.14    211.45 o 
  -2   2   5     5932.32     6409.03    265.53 o 
  -1   2   5     4155.07     4550.53    161.84 o 
   0   2   5      606.88      532.53     20.08 o 
   1   2   5      192.78      217.87     10.16 o 
   2   2   5     1715.76     1738.64     61.94 o 
   3   2   5     2787.26     2622.53     92.04 o 
   4   2   5     3365.29     3177.49    111.17 o 
   5   2   5      639.15      625.39     26.84 o 
   6   2   5       76.20       88.56     12.61 o 
   7   2   5       22.11       14.29      7.93 o 
   8   2   5      431.68      471.61     23.84 o 
   9   2   5      945.21     1314.28    105.63 o 
  10   2   5       74.65      112.48     25.44 o 
  11   2   5       34.25       66.03     17.94 o 
  12   2   5        1.64        1.52     46.21 o 
 -15   3   5       12.83       23.14     16.36 o 
 -14   3   5       50.23       45.48     13.76 o 
 -13   3   5        8.29        5.03     11.40 o 
 -12   3   5        4.23        0.00      9.50 o 
 -11   3   5       17.88       15.40      9.43 o 
 -10   3   5      221.51      250.62     13.37 o 
  -9   3   5      656.29      639.68     24.40 o 
  -8   3   5       95.08       89.31      7.78 o 
  -7   3   5       36.80       27.94      5.47 o 
  -6   3   5      682.35      631.62     30.64 o 
  -5   3   5     2598.28     2661.36    117.57 o 
  -4   3   5     2888.34     2936.93    106.31 o 
  -3   3   5     1709.50     1844.76     80.59 o 
  -2   3   5     1269.89     1446.89     64.01 o 
  -1   3   5      824.76      734.94     29.24 o 
   0   3   5     7527.32     7568.93    237.25 o 
   1   3   5     2143.76     2025.65     66.16 o 
   2   3   5      661.46      650.94     24.01 o 
   3   3   5      246.97      247.04     12.93 o 
   4   3   5        0.83        0.00      5.79 o 
   5   3   5      671.04      626.41     27.06 o 
   6   3   5     1360.95     1368.40     52.27 o 
   7   3   5     1225.62     1270.55     49.97 o 
   8   3   5      605.67      647.16     58.61 o 
   9   3   5      161.75      238.17     73.61 o 
  10   3   5        0.74        8.86     14.09 o 
  11   3   5      166.87      319.91    103.09 o 
  12   3   5      188.87      279.61     46.51 o 
 -15   4   5        1.07       12.15     12.95 o 
 -14   4   5       21.27        5.20     12.94 o 
 -13   4   5       10.77        4.51     11.30 o 
 -12   4   5       78.62       89.03     18.03 o 
 -11   4   5        2.91        0.00      9.72 o 
 -10   4   5       70.99       63.83     11.24 o 
  -9   4   5      247.24      235.24     16.11 o 
  -8   4   5      629.43      657.81     26.00 o 
  -7   4   5      365.92      415.48     19.89 o 
  -6   4   5        3.77        3.78      4.29 o 
  -5   4   5     1036.19      962.95     37.98 o 
  -4   4   5      193.86      185.51     10.06 o 
  -3   4   5     1079.67     1118.11     51.11 o 
  -2   4   5     3770.85     3771.49    158.65 o 
  -1   4   5     6622.76     7000.00    248.00 o 
   0   4   5     3195.82     3461.94    124.88 o 
   1   4   5      642.14      707.64     25.61 o 
   2   4   5      601.07      524.31     20.23 o 
   3   4   5      376.21      310.00     15.31 o 
   4   4   5     1563.20     1555.37     57.43 o 
   5   4   5     2216.39     2414.87     86.80 o 
   6   4   5      254.04      272.89     15.97 o 
   7   4   5      140.61      143.45     16.34 o 
   8   4   5      144.98      168.39     18.35 o 
   9   4   5       88.19      104.92     17.01 o 
  10   4   5      243.90      342.91     65.50 o 
  11   4   5       64.34       60.40     24.29 o 
 -14   5   5        0.04        5.41     12.96 o 
 -13   5   5        0.87        0.00     11.57 o 
 -12   5   5      170.15      139.20     15.77 o 
 -11   5   5        0.99        0.60     10.71 o 
 -10   5   5      375.52      349.95     27.85 o 
  -9   5   5        0.59        0.52     10.26 o 
  -8   5   5      204.94      219.63     13.52 o 
  -7   5   5      207.25      200.12     16.43 o 
  -6   5   5      490.56      434.05     20.33 o 
  -5   5   5        1.28        4.29      4.29 o 
  -4   5   5      132.00      158.80     11.77 o 
  -3   5   5        0.46        1.33      4.14 o 
  -2   5   5      311.09      336.82     19.32 o 
  -1   5   5      556.29      478.77     21.40 o 
   0   5   5        6.48        0.00      4.67 o 
   1   5   5      696.95      651.94     27.04 o 
   2   5   5       65.44       56.38      6.45 o 
   3   5   5        0.06        3.48      5.66 o 
   4   5   5      456.34      459.08     21.16 o 
   5   5   5      108.05      109.36     10.26 o 
   6   5   5        0.05        0.00     10.14 o 
   7   5   5        0.70        0.00     10.56 o 
   8   5   5       23.14       28.75     12.87 o 
   9   5   5        0.09        1.19     12.84 o 
  10   5   5        9.20        0.07     15.00 o 
  11   5   5       18.85       20.34     23.18 o 
 -14   6   5       16.93        6.19     14.86 o 
 -13   6   5       64.53       73.47     15.74 o 
 -12   6   5        0.73        0.00     11.07 o 
 -11   6   5       37.36       59.01     15.81 o 
 -10   6   5      109.64      112.61     18.02 o 
  -9   6   5       55.39       44.25     13.25 o 
  -8   6   5      147.64      171.92     18.74 o 
  -7   6   5      854.24      985.01     40.68 o 
  -6   6   5     1107.18     1243.64     59.07 o 
  -5   6   5      396.49      408.35     19.55 o 
  -4   6   5      120.81       93.53      8.11 o 
  -3   6   5      438.90      475.23     21.70 o 
  -2   6   5     7539.34     8899.02    463.88 o 
  -1   6   5     2045.47     2046.96     76.57 o 
   0   6   5      184.21      146.74     10.28 o 
   1   6   5      973.82      886.77     35.48 o 
   2   6   5      106.20       85.37      8.01 o 
   3   6   5      737.85      779.58     31.63 o 
   4   6   5      699.10      689.92     29.10 o 
   5   6   5      328.51      361.18     23.23 o 
   6   6   5      586.85      630.13     53.00 o 
   7   6   5      226.95      245.55     25.08 o 
   8   6   5       11.28       17.64     12.64 o 
   9   6   5       27.41       22.77     14.05 o 
  10   6   5        7.60        0.00     15.67 o 
  11   6   5        4.35       17.57     16.40 o 
 -14   7   5      154.67      138.76     23.38 o 
 -13   7   5       33.53       46.05     20.98 o 
 -12   7   5        2.11        4.50     14.82 o 
 -11   7   5      187.54      199.24     24.94 o 
 -10   7   5      984.59     1020.01    127.90 o 
  -9   7   5     1485.03     1544.93     85.46 o 
  -8   7   5      906.68      955.22     50.18 o 
  -7   7   5      237.64      239.88     14.68 o 
  -6   7   5      308.36      299.00     21.26 o 
  -5   7   5     1247.91     1392.93     55.20 o 
  -4   7   5     1287.66     1372.73     62.60 o 
  -3   7   5       21.74       32.06      7.62 o 
  -2   7   5      157.78      180.04     15.06 o 
  -1   7   5        1.57        0.04      6.64 o 
   0   7   5     1656.39     1700.10    102.03 o 
   1   7   5     1024.41      990.69     43.83 o 
   2   7   5      174.92      189.39     14.00 o 
   3   7   5      783.71      855.64     39.85 o 
   4   7   5        1.60        9.95      9.53 o 
   5   7   5     1103.01     1130.32     66.58 o 
   6   7   5      391.91      391.07     37.11 o 
   7   7   5        2.22        1.49     12.70 o 
   8   7   5       32.90       29.54     13.26 o 
   9   7   5        0.37        7.51     13.23 o 
  10   7   5       43.51       32.13     20.68 o 
 -13   8   5      115.39      155.26     25.17 o 
 -12   8   5      297.19      335.59     29.91 o 
 -11   8   5      433.03      479.07     34.65 o 
 -10   8   5       38.29       39.22     15.15 o 
  -9   8   5      101.86      110.57     17.24 o 
  -8   8   5      717.64      760.60     43.17 o 
  -7   8   5     1438.66     1551.66    105.51 o 
  -6   8   5     1482.82     1619.78     63.94 o 
  -5   8   5      652.56      710.77     31.70 o 
  -4   8   5      461.74      469.49     22.95 o 
  -3   8   5       33.98       26.20      7.40 o 
  -2   8   5      995.49     1167.98    141.71 o 
  -1   8   5     2642.41     2940.65    111.56 o 
   0   8   5     1402.73     1349.84     89.87 o 
   1   8   5       15.84       14.39      5.88 o 
   2   8   5        0.95        4.12      6.31 o 
   3   8   5     1031.51     1016.62     46.43 o 
   4   8   5     3342.14     3630.33    270.17 o 
   5   8   5      816.28      867.87     54.45 o 
   6   8   5       16.90       32.61     12.38 o 
   7   8   5        0.58        0.00     11.70 o 
   8   8   5       93.76      109.32     17.16 o 
   9   8   5      188.93      228.03     38.66 o 
  10   8   5      150.62      151.77     27.63 o 
 -12   9   5        4.51        5.15     16.37 o 
 -11   9   5       67.72       83.69     19.01 o 
 -10   9   5      350.27      421.09     31.61 o 
  -9   9   5      309.39      359.95     28.15 o 
  -8   9   5      144.67      143.42     18.02 o 
  -7   9   5        8.87       15.09     11.42 o 
  -6   9   5       69.19       93.27     14.34 o 
  -5   9   5      150.18      169.77     13.12 o 
  -4   9   5      557.39      544.49     26.37 o 
  -3   9   5      334.30      366.92     45.23 o 
  -2   9   5       72.68       60.26     17.16 o 
  -1   9   5        3.82       31.66     15.30 o 
   0   9   5      398.18      359.68     19.74 o 
   1   9   5      560.63      484.06     34.45 o 
   2   9   5      302.02      294.17     16.76 o 
   3   9   5      752.54      695.43     44.54 o 
   4   9   5      113.73      135.33     49.77 o 
   5   9   5      268.14      250.98     25.85 o 
   6   9   5      177.25      188.36     23.67 o 
   7   9   5       40.44       60.28     23.36 o 
   8   9   5      136.01      178.19     65.00 o 
   9   9   5       69.51       51.77     21.90 o 
 -12  10   5        8.51        9.16     16.00 o 
 -11  10   5       75.57       84.52     19.06 o 
 -10  10   5        1.16        4.90     17.43 o 
  -9  10   5      179.84      165.79     32.85 o 
  -8  10   5      129.09      149.07     18.80 o 
  -7  10   5        8.57        5.34     11.54 o 
  -6  10   5        8.06        5.48     10.41 o 
  -5  10   5       36.99       43.04     17.39 o 
  -4  10   5      158.18      141.40     19.82 o 
  -3  10   5      682.34      707.41     79.60 o 
  -2  10   5      123.28      118.92     27.93 o 
  -1  10   5      664.23      624.94     33.19 o 
   0  10   5       87.19       83.96     10.77 o 
   1  10   5       60.13       43.13      9.10 o 
   2  10   5        2.21        0.00      9.32 o 
   3  10   5       24.12       33.74     12.69 o 
   4  10   5        3.51        8.88     13.34 o 
   5  10   5      297.66      279.08     27.31 o 
   6  10   5      135.97      139.54     26.41 o 
   7  10   5        0.07       12.55     21.84 o 
   8  10   5        7.31        0.00     23.36 o 
 -11  11   5       16.03        3.02     15.55 o 
 -10  11   5       92.61      108.79     20.22 o 
  -9  11   5       94.15      118.99     22.30 o 
  -8  11   5      276.01      318.75     26.84 o 
  -7  11   5      166.45      173.72     26.34 o 
  -6  11   5        0.57        6.82     11.49 o 
  -5  11   5       33.45       41.90     13.06 o 
  -4  11   5      241.44      221.78     17.38 o 
  -3  11   5      526.13      618.99     49.42 o 
  -2  11   5     1197.06     1331.23     60.99 o 
  -1  11   5      817.67      995.54     63.72 o 
   0  11   5        6.65       16.89     11.64 o 
   1  11   5      263.16      269.52     23.16 o 
   2  11   5      175.09      150.75     18.02 o 
   3  11   5      368.03      307.43     61.96 o 
   4  11   5       49.92       65.04     17.57 o 
   5  11   5      188.41      190.35     52.31 o 
   6  11   5      253.49      278.39     37.07 o 
   7  11   5      135.75      128.99     29.45 o 
 -10  12   5       35.48       61.05     19.33 o 
  -9  12   5       34.67       58.07     17.87 o 
  -8  12   5      190.43      223.75     31.91 o 
  -7  12   5      309.83      403.75     49.68 o 
  -6  12   5      719.38      846.10     48.95 o 
  -5  12   5      209.80      232.91     23.83 o 
  -4  12   5      136.35      149.00     19.52 o 
  -3  12   5      405.32      443.69     27.23 o 
  -2  12   5      625.97      629.84     30.93 o 
  -1  12   5     1382.37     1452.59     66.88 o 
   0  12   5      844.65      865.67     70.46 o 
   1  12   5      180.66      177.03     29.85 o 
   2  12   5       15.67       13.31     12.28 o 
   3  12   5       65.09       67.44     16.72 o 
   4  12   5      425.56      360.03     78.71 o 
   5  12   5      382.76      326.03     41.64 o 
   6  12   5       31.82       69.07     25.39 o 
  -8  13   5       86.72      134.12     20.75 o 
  -7  13   5       52.02       64.44     19.05 o 
  -6  13   5        0.55       10.23     13.07 o 
  -5  13   5      423.99      438.56     77.19 o 
  -4  13   5      900.82     1042.31    201.61 o 
  -3  13   5      888.84     1032.68     62.88 o 
  -2  13   5      288.34      302.53     23.30 o 
  -1  13   5       33.06       23.86     20.23 o 
   0  13   5      190.75      156.51     17.26 o 
   1  13   5      122.58      137.37     23.36 o 
   2  13   5      166.11      180.79     28.44 o 
   3  13   5      172.65      166.57     29.45 o 
   4  13   5       49.93       45.71     21.33 o 
   5  13   5        1.79       11.60     14.84 o 
  -6  14   5      113.51      144.57     23.14 o 
  -5  14   5       73.35      107.84     25.39 o 
  -4  14   5        2.61        8.57     14.45 o 
  -3  14   5       10.65        0.00     13.06 o 
  -2  14   5       82.73       64.70     17.01 o 
  -1  14   5       37.99       28.30     11.42 o 
   0  14   5        5.32        0.00     13.42 o 
   1  14   5        0.43        5.05     13.34 o 
   2  14   5        1.66       21.19     14.45 o 
   3  14   5        0.30        1.14     14.28 o 
  -3  15   5      108.88      106.31     17.12 o 
  -2  15   5        6.40       17.46     13.89 o 
  -1  15   5        7.23       30.23     14.00 o 
   0  15   5       90.41       54.63     42.15 o 
 -15   0   6      193.03      178.76     39.61 o 
 -14   0   6       92.74      148.85     27.33 o 
 -13   0   6       20.54       71.78     21.61 o 
 -12   0   6        5.53       14.89     20.03 o 
 -11   0   6      237.27      200.73     27.38 o 
 -10   0   6     1078.80     1127.44     54.98 o 
  -9   0   6     1009.27      949.69     47.23 o 
  -8   0   6       50.74       43.13      9.70 o 
  -7   0   6       23.15        9.42      6.63 o 
  -6   0   6      147.88      183.75     13.19 o 
  -5   0   6     2588.32     2619.81    143.74 o 
  -4   0   6     1564.68     1642.69    167.08 o 
  -3   0   6      278.90      277.90     22.35 o 
  -2   0   6      185.77      256.91     20.86 o 
  -1   0   6     5877.67     6652.59    277.06 o 
   0   0   6      201.32      168.38     18.28 o 
   1   0   6      431.01      520.22     29.42 o 
   2   0   6       98.28      110.45     15.74 o 
   3   0   6       49.83       74.02     15.74 o 
   4   0   6       89.70       90.15     30.47 o 
   5   0   6     1101.05     1037.74     89.38 o 
   6   0   6      821.89      740.90     61.45 o 
   7   0   6        2.06        1.97     11.17 o 
   8   0   6      131.93      109.85     35.55 o 
   9   0   6       13.81        0.00     21.33 o 
  10   0   6       87.52       62.97     28.44 o 
  11   0   6      105.84       79.22     33.52 o 
 -15   1   6       22.68       59.96     65.00 o 
 -14   1   6      174.94      193.12     38.70 o 
 -13   1   6      283.76      264.32     18.80 o 
 -12   1   6      327.33      320.44     16.90 o 
 -11   1   6      176.62      167.90     12.01 o 
 -10   1   6       12.99       13.49      7.16 o 
  -9   1   6      619.63      604.25     23.29 o 
  -8   1   6     1598.92     1655.06     52.99 o 
  -7   1   6      558.89      543.53     20.32 o 
  -6   1   6       31.20       10.79      4.25 o 
  -5   1   6      709.33      760.69     45.74 o 
  -4   1   6       31.48       24.05      6.40 o 
  -3   1   6     3958.40     4122.28    156.71 o 
  -2   1   6     3671.35     4266.75    151.66 o 
  -1   1   6     8503.76     9353.82    331.39 o 
   0   1   6     1130.18     1069.16     41.38 o 
   1   1   6        2.83        1.82      3.87 o 
   2   1   6       18.02       16.03      5.04 o 
   3   1   6      352.16      361.97     17.00 o 
   4   1   6     1789.19     1793.11     65.41 o 
   5   1   6      379.41      393.96     22.72 o 
   6   1   6      103.56      113.36     22.43 o 
   7   1   6       48.18       46.42      9.68 o 
   8   1   6      117.61      101.73     11.98 o 
   9   1   6      168.18      181.60     28.88 o 
  10   1   6       44.41       53.83     15.64 o 
  11   1   6        2.08        0.00     23.87 o 
 -15   2   6       14.30        0.00     15.51 o 
 -14   2   6       16.20       25.79     18.00 o 
 -13   2   6       11.75       17.66     10.88 o 
 -12   2   6       59.96       32.27     10.61 o 
 -11   2   6        0.22        0.00      7.21 o 
 -10   2   6      383.79      369.60     17.21 o 
  -9   2   6      359.93      353.01     16.25 o 
  -8   2   6      567.44      555.41     21.58 o 
  -7   2   6     3224.49     3688.26    111.47 o 
  -6   2   6     1146.18     1188.29     42.89 o 
  -5   2   6     1202.70     1385.92     73.59 o 
  -4   2   6     2115.85     2464.31    116.99 o 
  -3   2   6     2871.77     3166.71    134.87 o 
  -2   2   6     1962.00     2210.16     81.30 o 
  -1   2   6      393.69      395.89     18.12 o 
   0   2   6       31.61       44.48      5.08 o 
   1   2   6      492.72      490.80     19.12 o 
   2   2   6     1445.44     1519.22     54.97 o 
   3   2   6     1559.43     1504.50     55.20 o 
   4   2   6     1672.08     1587.93     58.75 o 
   5   2   6      403.86      407.82     20.41 o 
   6   2   6        2.60        0.00      7.32 o 
   7   2   6        8.42       11.75     12.17 o 
   8   2   6       30.16       21.33      9.68 o 
   9   2   6       13.08       25.98     15.66 o 
  10   2   6        8.99        7.03     14.58 o 
  11   2   6       10.02        0.79     16.09 o 
 -15   3   6        2.16        2.21     12.00 o 
 -14   3   6       67.85       70.93     14.58 o 
 -13   3   6        1.35        2.91     10.04 o 
 -12   3   6       82.19       60.93     11.65 o 
 -11   3   6       66.48       48.97     12.72 o 
 -10   3   6      267.57      280.60     14.58 o 
  -9   3   6      380.90      407.46     17.78 o 
  -8   3   6      413.58      431.14     17.92 o 
  -7   3   6        0.66        0.00      5.42 o 
  -6   3   6      699.39      752.07     39.13 o 
  -5   3   6      372.56      377.83     22.24 o 
  -4   3   6      126.03      130.15     11.52 o 
  -3   3   6     6026.48     6057.58    253.33 o 
  -2   3   6      578.15      658.67     27.35 o 
  -1   3   6     1082.21     1286.88     49.30 o 
   0   3   6     3030.65     3224.62    103.57 o 
   1   3   6      360.09      317.98     13.84 o 
   2   3   6     1080.92      995.82     37.85 o 
   3   3   6     1331.35     1349.01     50.32 o 
   4   3   6      168.73      177.93     14.07 o 
   5   3   6       86.27       82.99     10.70 o 
   6   3   6      163.73      141.34     17.30 o 
   7   3   6       68.34       80.92     14.21 o 
   8   3   6      149.22      184.91     18.85 o 
   9   3   6       51.86       60.39     21.67 o 
  10   3   6        0.29        0.00     14.76 o 
  11   3   6       11.03        0.00     15.98 o 
 -15   4   6        9.02        0.00     13.15 o 
 -14   4   6       46.72       36.00     13.81 o 
 -13   4   6       12.50       18.32     11.52 o 
 -12   4   6      399.31      393.31     24.14 o 
 -11   4   6      441.08      442.12     25.02 o 
 -10   4   6      204.16      208.47     16.47 o 
  -9   4   6      443.16      436.59     19.71 o 
  -8   4   6       47.91       42.05      7.48 o 
  -7   4   6      341.71      350.04     21.74 o 
  -6   4   6      726.59      615.42     26.52 o 
  -5   4   6     2302.11     2218.61     82.10 o 
  -4   4   6      168.84      188.57     13.80 o 
  -3   4   6     1105.76     1259.44     57.20 o 
  -2   4   6      316.58      346.76     16.84 o 
  -1   4   6     5275.84     5305.50    189.65 o 
   0   4   6     3958.40     3880.99    140.24 o 
   1   4   6     1231.59     1146.58     39.73 o 
   2   4   6      538.31      467.70     18.90 o 
   3   4   6      212.44      233.48     15.94 o 
   4   4   6     1135.32     1115.97     43.52 o 
   5   4   6     1298.28     1310.48     50.83 o 
   6   4   6      713.56      749.44     38.81 o 
   7   4   6       16.21       31.06     11.63 o 
   8   4   6       61.66       73.74     19.06 o 
   9   4   6       69.82       83.66     17.01 o 
  10   4   6      222.59      234.63     39.50 o 
  11   4   6      106.01      174.21     60.93 o 
 -14   5   6      176.59      211.95     20.68 o 
 -13   5   6      139.57      155.50     21.14 o 
 -12   5   6        2.33        0.00     10.96 o 
 -11   5   6        2.89        0.00     10.27 o 
 -10   5   6       20.40        6.14     11.71 o 
  -9   5   6     1109.62     1193.45     58.98 o 
  -8   5   6     1733.24     1846.03     92.23 o 
  -7   5   6     1046.11     1069.89     43.37 o 
  -6   5   6     1553.22     1608.95     61.65 o 
  -5   5   6     1575.14     1509.51     73.30 o 
  -4   5   6      728.90      703.46     35.47 o 
  -3   5   6     2593.71     2376.90    104.40 o 
  -2   5   6     2670.05     2500.44    108.79 o 
  -1   5   6     3760.13     3752.35    134.71 o 
   0   5   6      828.32      856.76     34.66 o 
   1   5   6       28.78       31.43      7.04 o 
   2   5   6       77.79       73.90      7.26 o 
   3   5   6     2051.86     2060.79     74.63 o 
   4   5   6     1760.55     1862.29     68.82 o 
   5   5   6      148.71      147.67     12.39 o 
   6   5   6       43.38        5.17     13.67 o 
   7   5   6        4.04        8.81     11.57 o 
   8   5   6      438.05      467.82     36.48 o 
   9   5   6      147.60      201.04     21.86 o 
  10   5   6       31.65       53.34     16.72 o 
 -14   6   6       29.40       10.83     14.31 o 
 -13   6   6       12.11        0.00     18.97 o 
 -12   6   6       18.47       28.35     14.69 o 
 -11   6   6      191.74      168.84     19.13 o 
 -10   6   6     1145.41     1257.67     63.44 o 
  -9   6   6      583.69      574.99     34.44 o 
  -8   6   6       34.16       36.92      7.88 o 
  -7   6   6       68.87       62.80     15.83 o 
  -6   6   6      755.08      845.45     56.00 o 
  -5   6   6      796.55      804.72     36.74 o 
  -4   6   6     1853.72     1812.59     68.66 o 
  -3   6   6     1406.25     1444.06     55.65 o 
  -2   6   6       40.73       42.26      8.94 o 
  -1   6   6      331.47      351.34     17.51 o 
   0   6   6      864.19      828.42     33.92 o 
   1   6   6       46.33       45.93      7.08 o 
   2   6   6       44.16       51.33      8.39 o 
   3   6   6      389.65      398.71     19.41 o 
   4   6   6      330.73      366.55     18.70 o 
   5   6   6     1436.48     1528.82     68.80 o 
   6   6   6      164.50      169.87     17.78 o 
   7   6   6       72.33      109.10     22.36 o 
   8   6   6       44.85       29.21     14.00 o 
   9   6   6       17.39        0.00     13.85 o 
  10   6   6       11.00        3.26     15.44 o 
 -13   7   6        6.98       20.76     16.27 o 
 -12   7   6       19.37        0.00     14.34 o 
 -11   7   6      181.56      209.71     22.70 o 
 -10   7   6      173.41      171.34     20.23 o 
  -9   7   6        7.76       11.21     17.71 o 
  -8   7   6        6.33        6.02     11.71 o 
  -7   7   6      111.41      110.36     11.34 o 
  -6   7   6      138.41      156.15     11.41 o 
  -5   7   6       56.15       64.61      7.96 o 
  -4   7   6      536.15      503.47     23.67 o 
  -3   7   6      533.09      505.80     23.49 o 
  -2   7   6       71.26       65.86     10.07 o 
  -1   7   6        1.72        0.00      5.56 o 
   0   7   6       70.91       50.06      7.29 o 
   1   7   6      121.28      106.81      9.46 o 
   2   7   6      257.33      214.55     15.10 o 
   3   7   6      272.10      275.28     17.94 o 
   4   7   6      484.14      455.92     53.36 o 
   5   7   6     1613.62     1623.54     73.08 o 
   6   7   6        7.62        0.00     13.61 o 
   7   7   6        1.83        0.00     14.58 o 
   8   7   6       12.77        1.71     12.87 o 
   9   7   6       11.41       17.29     15.18 o 
  10   7   6       12.07        7.57     16.57 o 
 -13   8   6       50.88       58.53     26.07 o 
 -12   8   6      140.39      137.96     36.11 o 
 -11   8   6        2.27        0.00     14.17 o 
 -10   8   6       44.37       23.43     14.74 o 
  -9   8   6       18.24       13.09     12.97 o 
  -8   8   6      175.66      172.53     18.60 o 
  -7   8   6      452.71      477.14     48.17 o 
  -6   8   6      442.57      482.23     26.39 o 
  -5   8   6       98.50      105.14     10.51 o 
  -4   8   6      511.25      531.43     25.17 o 
  -3   8   6      723.52      731.87     40.34 o 
  -2   8   6      845.83      821.80     51.50 o 
  -1   8   6      587.72      530.21     25.42 o 
   0   8   6      378.65      318.01     17.59 o 
   1   8   6       34.55       31.05      6.87 o 
   2   8   6      201.49      172.75     12.40 o 
   3   8   6      441.99      439.62     31.66 o 
   4   8   6      422.83      386.60     30.66 o 
   5   8   6      566.59      606.32     60.94 o 
   6   8   6      279.85      345.57     25.35 o 
   7   8   6       10.51        5.24     12.47 o 
   8   8   6       11.44       17.70     18.57 o 
   9   8   6       58.96       67.37     22.10 o 
 -12   9   6        0.32       28.48     23.64 o 
 -11   9   6       65.95       55.41     16.84 o 
 -10   9   6       35.59       41.13     15.36 o 
  -9   9   6      681.36      767.97     45.08 o 
  -8   9   6      531.41      580.98     75.17 o 
  -7   9   6      367.42      457.03     51.95 o 
  -6   9   6       30.85       34.62     11.08 o 
  -5   9   6     1254.69     1377.20     56.05 o 
  -4   9   6     2179.46     2323.32    192.63 o 
  -3   9   6     2189.22     2431.30    266.46 o 
  -2   9   6     1445.17     1497.70     60.16 o 
  -1   9   6       46.24       60.16     15.31 o 
   0   9   6       36.54       43.71     11.01 o 
   1   9   6      384.76      355.86     21.44 o 
   2   9   6     1309.70     1323.45     52.70 o 
   3   9   6     1923.46     1888.88    133.05 o 
   4   9   6     1278.62     1229.02     71.44 o 
   5   9   6       28.63       64.84     17.50 o 
   6   9   6      125.93      126.63     20.96 o 
   7   9   6       34.24       75.30     19.96 o 
   8   9   6      167.85      208.33     23.07 o 
 -12  10   6        9.79       13.85     22.89 o 
 -11  10   6       73.00       89.34     27.21 o 
 -10  10   6      296.98      344.92     42.27 o 
  -9  10   6      135.06      139.94     19.56 o 
  -8  10   6        1.99        0.00     11.73 o 
  -7  10   6      120.14      160.16     17.87 o 
  -6  10   6      747.37      830.20     74.07 o 
  -5  10   6      837.84      906.95     40.24 o 
  -4  10   6      552.95      608.65     56.44 o 
  -3  10   6       43.65       50.83     14.07 o 
  -2  10   6      497.22      574.34     42.08 o 
  -1  10   6      447.27      458.05     24.49 o 
   0  10   6     1562.37     1428.87    107.60 o 
   1  10   6     1121.85     1098.95     91.18 o 
   2  10   6      260.50      227.76     17.14 o 
   3  10   6      104.30       88.35     17.06 o 
   4  10   6      208.63      214.97     58.40 o 
   5  10   6     1056.39     1169.09    175.71 o 
   6  10   6      526.12      599.71     58.40 o 
   7  10   6      184.71      205.64     26.58 o 
   8  10   6       35.59       59.30     23.13 o 
 -11  11   6        8.99        0.00     25.11 o 
 -10  11   6       79.03      113.42     31.16 o 
  -9  11   6      186.15      285.32     41.64 o 
  -8  11   6      256.43      247.33     23.95 o 
  -7  11   6      135.04      167.29     27.94 o 
  -6  11   6      104.66      106.14     15.94 o 
  -5  11   6       40.67       42.37     12.05 o 
  -4  11   6      256.83      305.48     25.22 o 
  -3  11   6      201.94      214.24     16.55 o 
  -2  11   6      965.99      990.29     44.09 o 
  -1  11   6      758.75      803.20     37.73 o 
   0  11   6        0.62        0.00      9.24 o 
   1  11   6      117.51      100.82     16.42 o 
   2  11   6      336.53      295.10     49.26 o 
   3  11   6      516.55      471.36     65.00 o 
   4  11   6      234.66      236.86     43.67 o 
   5  11   6       40.68       53.28     18.02 o 
   6  11   6       22.89       51.63     43.67 o 
   7  11   6       79.71       74.91     22.94 o 
  -9  12   6        0.04        0.00     22.90 o 
  -8  12   6      112.72      109.26     31.16 o 
  -7  12   6      273.08      299.45     39.62 o 
  -6  12   6        9.52       15.30     13.48 o 
  -5  12   6       81.35       85.30     15.57 o 
  -4  12   6      410.64      452.22     30.98 o 
  -3  12   6       13.45       27.59     10.82 o 
  -2  12   6      213.12      246.47     17.20 o 
  -1  12   6      448.81      417.14     25.12 o 
   0  12   6      117.56      109.42     13.25 o 
   1  12   6       13.04       17.16     12.59 o 
   2  12   6        5.38       11.79     12.76 o 
   3  12   6       90.85       88.18     19.81 o 
   4  12   6      172.10      154.98     22.68 o 
   5  12   6       14.72       19.00     15.02 o 
   6  12   6        0.17       25.67     17.80 o 
  -8  13   6       35.88       38.20     27.33 o 
  -7  13   6       56.96       62.79     48.75 o 
  -6  13   6      258.12      342.75     41.24 o 
  -5  13   6       97.54      111.94     28.79 o 
  -4  13   6       92.93       91.43     24.18 o 
  -3  13   6      107.57      122.70     17.41 o 
  -2  13   6       19.89        1.92      9.68 o 
  -1  13   6      159.30      143.91     18.41 o 
   0  13   6      303.56      267.38     23.30 o 
   1  13   6       17.70        0.00     12.59 o 
   2  13   6       11.75       10.63     12.92 o 
   3  13   6        2.17       18.45     14.84 o 
   4  13   6       21.25       13.25     15.38 o 
  -6  14   6       39.51       81.52     44.18 o 
  -5  14   6      102.82      137.48     30.50 o 
  -4  14   6       10.25       21.53     22.73 o 
  -3  14   6        0.46        0.00     14.95 o 
  -2  14   6       76.20       72.31     16.81 o 
  -1  14   6       15.19       18.90     10.46 o 
   0  14   6      344.54      383.23     65.51 o 
   1  14   6       82.23       90.83     18.59 o 
   2  14   6        3.13       22.34     19.30 o 
 -15   1   7        0.25        6.34     15.19 o 
 -14   1   7        6.24        0.00     13.81 o 
 -13   1   7      136.90      113.91     13.84 o 
 -12   1   7      212.25      217.91     14.32 o 
 -11   1   7      123.66      133.30     11.17 o 
 -10   1   7        6.57        6.30      7.57 o 
  -9   1   7       65.13       55.04      9.77 o 
  -8   1   7      378.03      330.01     14.90 o 
  -7   1   7     1204.49     1256.34     41.35 o 
  -6   1   7     2214.24     2350.51    103.43 o 
  -5   1   7      134.85      124.44     11.16 o 
  -4   1   7      311.41      366.37     20.12 o 
  -3   1   7      476.54      478.72     20.12 o 
  -2   1   7     3185.80     3717.63    134.79 o 
  -1   1   7    14228.52    15388.65    542.67 o 
   0   1   7     1461.33     1427.20     51.72 o 
   1   1   7       45.72       50.78      5.99 o 
   2   1   7       50.86       33.06      6.18 o 
   3   1   7      394.29      333.06     17.01 o 
   4   1   7      669.33      639.83     27.64 o 
   5   1   7      600.84      593.03     27.03 o 
   6   1   7      464.06      428.96     22.07 o 
   7   1   7        0.56        0.00      9.53 o 
   8   1   7        5.36        0.00      9.33 o 
   9   1   7        1.27        0.00     12.67 o 
  10   1   7       78.29      126.94     21.31 o 
  11   1   7       19.14        2.67     21.51 o 
 -15   2   7      113.29       89.75     24.74 o 
 -14   2   7      294.01      265.88     19.65 o 
 -13   2   7       95.45       98.19     16.73 o 
 -12   2   7        0.71        1.15      9.47 o 
 -11   2   7      326.96      311.64     16.05 o 
 -10   2   7     1477.99     1475.28     49.14 o 
  -9   2   7     2405.42     2528.17     79.29 o 
  -8   2   7     2527.68     2674.67     82.77 o 
  -7   2   7      115.45      118.67     10.24 o 
  -6   2   7      147.79      161.04     13.04 o 
  -5   2   7     1724.57     1948.37    123.58 o 
  -4   2   7     9167.83     9802.29    409.50 o 
  -3   2   7     8695.70     9615.18    341.71 o 
  -2   2   7     5448.96     6029.19    215.20 o 
  -1   2   7      465.69      477.13     30.79 o 
   0   2   7      643.37      680.97     25.29 o 
   1   2   7     1511.33     1407.29     51.58 o 
   2   2   7     3270.16     3225.73    112.86 o 
   3   2   7     5436.93     5358.64    184.55 o 
   4   2   7      595.02      584.59     26.23 o 
   5   2   7        4.36        1.46     16.58 o 
   6   2   7      100.11      149.18     34.71 o 
   7   2   7      189.85      227.18     17.94 o 
   8   2   7      718.01      853.25     86.05 o 
   9   2   7      219.00      259.67     23.56 o 
  10   2   7       17.35       21.99     16.11 o 
 -15   3   7       12.52       22.21     13.64 o 
 -14   3   7        0.04        1.02     13.05 o 
 -13   3   7        6.83        2.86     10.31 o 
 -12   3   7      180.31      147.94     14.75 o 
 -11   3   7      587.98      553.48     26.77 o 
 -10   3   7      596.20      634.42     25.05 o 
  -9   3   7       35.52       30.07      8.30 o 
  -8   3   7      350.33      326.30     20.24 o 
  -7   3   7      535.84      531.13     24.32 o 
  -6   3   7     1504.07     1662.45     75.46 o 
  -5   3   7     3994.96     4253.85    213.01 o 
  -4   3   7     1108.05     1073.06     51.18 o 
  -3   3   7      452.29      417.95     26.45 o 
  -2   3   7     2975.08     2694.52     99.25 o 
  -1   3   7     7984.27     8224.69    292.32 o 
   0   3   7     3884.21     3786.93    121.81 o 
   1   3   7      456.54      389.08     21.54 o 
   2   3   7      332.13      344.95     16.87 o 
   3   3   7      195.91      172.09     12.04 o 
   4   3   7     6908.47     7227.35    248.31 o 
   5   3   7     4749.41     4928.39    171.88 o 
   6   3   7      368.38      415.10     22.28 o 
   7   3   7       25.38       41.36     10.71 o 
   8   3   7       17.76       54.43     58.08 o 
   9   3   7      294.86      395.40     68.78 o 
  10   3   7      417.58      534.67    107.83 o 
 -15   4   7       52.57       61.03     18.12 o 
 -14   4   7       80.37       62.02     15.15 o 
 -13   4   7       95.33       80.12     13.82 o 
 -12   4   7        8.23        0.54     10.25 o 
 -11   4   7       27.94       46.79     10.89 o 
 -10   4   7      263.47      303.20     18.76 o 
  -9   4   7      616.72      607.09     28.30 o 
  -8   4   7      411.76      375.32     25.08 o 
  -7   4   7      375.50      387.43     32.43 o 
  -6   4   7        0.63        0.00      7.46 o 
  -5   4   7      371.57      330.56     21.11 o 
  -4   4   7      950.35      929.66     45.30 o 
  -3   4   7     3402.11     3097.69    133.33 o 
  -2   4   7      387.68      345.01     18.38 o 
  -1   4   7       43.33       46.90      9.82 o 
   0   4   7       68.81       54.46      6.10 o 
   1   4   7      939.62      894.31     32.40 o 
   2   4   7     1614.14     1724.35     58.72 o 
   3   4   7     1711.23     1714.33     63.26 o 
   4   4   7     2176.36     2289.92     83.52 o 
   5   4   7      146.35      157.08     14.56 o 
   6   4   7      307.79      334.41     19.68 o 
   7   4   7      451.16      488.64     30.52 o 
   8   4   7      265.27      340.91     49.47 o 
   9   4   7      219.52      275.17     70.13 o 
  10   4   7       15.91        0.62     16.76 o 
 -14   5   7       89.75      104.39     20.41 o 
 -13   5   7       52.01       38.45     15.80 o 
 -12   5   7       21.18       16.59     13.16 o 
 -11   5   7        0.44        6.22     11.90 o 
 -10   5   7       27.70       13.76     12.79 o 
  -9   5   7      113.16      105.85     13.78 o 
  -8   5   7       69.50       76.41      9.29 o 
  -7   5   7        1.17        0.00      7.53 o 
  -6   5   7      279.04      270.66     14.84 o 
  -5   5   7      507.36      507.83     28.75 o 
  -4   5   7      319.32      275.52     19.13 o 
  -3   5   7      385.67      407.40     24.12 o 
  -2   5   7     1442.32     1456.59     56.25 o 
  -1   5   7      578.85      585.27     25.68 o 
   0   5   7      185.37      190.92     12.07 o 
   1   5   7       86.87       78.00      7.70 o 
   2   5   7      232.85      227.84     13.43 o 
   3   5   7      202.40      183.44     12.77 o 
   4   5   7       12.20       27.85     16.10 o 
   5   5   7      250.82      266.40     20.71 o 
   6   5   7       17.51       11.38     11.06 o 
   7   5   7        0.16       14.39     12.18 o 
   8   5   7       12.25        0.00     13.81 o 
   9   5   7       35.68       54.58     17.54 o 
  10   5   7       20.75       28.86     17.85 o 
 -14   6   7       42.92       47.37     23.48 o 
 -13   6   7        7.60       10.65     19.07 o 
 -12   6   7       41.46       45.51     15.22 o 
 -11   6   7       50.07       67.73     14.82 o 
 -10   6   7       89.10       85.34     15.28 o 
  -9   6   7      456.91      467.01     30.05 o 
  -8   6   7      347.71      405.43     21.29 o 
  -7   6   7       18.30       23.94      6.89 o 
  -6   6   7       87.08      106.00     12.60 o 
  -5   6   7      138.35      137.44     13.90 o 
  -4   6   7        1.43        4.06      9.82 o 
  -3   6   7      276.84      308.69     20.70 o 
  -2   6   7        8.90       10.90      6.20 o 
  -1   6   7       55.90       36.96      9.97 o 
   0   6   7       97.81       96.36      8.82 o 
   1   6   7       10.66        5.24      7.14 o 
   2   6   7      108.40      118.95     10.85 o 
   3   6   7      366.26      352.50     20.07 o 
   4   6   7       53.39       61.16      9.29 o 
   5   6   7      340.41      339.38     24.17 o 
   6   6   7        5.34        7.93     10.87 o 
   7   6   7       12.63        6.20     11.70 o 
   8   6   7      115.76      159.52     19.70 o 
   9   6   7        3.21        1.97     15.04 o 
 -13   7   7       32.76       25.75     22.68 o 
 -12   7   7       75.24       81.55     48.75 o 
 -11   7   7       21.22       27.34     20.24 o 
 -10   7   7      145.85      137.95     18.12 o 
  -9   7   7      102.91      109.90     15.79 o 
  -8   7   7       12.43        9.60      9.82 o 
  -7   7   7      174.14      190.73     13.60 o 
  -6   7   7      320.10      338.89     18.30 o 
  -5   7   7      456.60      471.29     30.17 o 
  -4   7   7       71.80       84.36     12.63 o 
  -3   7   7        3.12        9.61      8.39 o 
  -2   7   7      216.05      201.46     13.88 o 
  -1   7   7      334.40      291.35     16.43 o 
   0   7   7      211.82      192.36     12.88 o 
   1   7   7       78.57       76.11      9.93 o 
   2   7   7       17.29       13.67      7.18 o 
   3   7   7       43.48       45.15      9.54 o 
   4   7   7      215.46      224.88     18.76 o 
   5   7   7      551.32      581.24     40.15 o 
   6   7   7       92.65      104.82     15.39 o 
   7   7   7       32.42       51.20     13.85 o 
   8   7   7        1.76        9.47     13.39 o 
   9   7   7       29.51       34.69     16.49 o 
 -13   8   7        0.57        2.58     23.36 o 
 -12   8   7       45.30       39.55     22.89 o 
 -11   8   7        2.94        0.00     19.71 o 
 -10   8   7       62.52       73.81     25.01 o 
  -9   8   7      609.62      688.24     56.35 o 
  -8   8   7      133.98      162.97     16.91 o 
  -7   8   7      151.47      169.19     18.45 o 
  -6   8   7       32.24       37.75      8.62 o 
  -5   8   7      755.37      790.85     35.01 o 
  -4   8   7     1275.38     1240.79     50.47 o 
  -3   8   7      704.40      688.31     31.06 o 
  -2   8   7      447.28      470.05     23.98 o 
  -1   8   7      162.29      167.17     13.05 o 
   0   8   7        2.48        0.00      6.43 o 
   1   8   7        2.66        3.27      6.58 o 
   2   8   7       17.31       12.63      8.55 o 
   3   8   7       54.04       58.65     10.78 o 
   4   8   7      199.02      176.73     32.50 o 
   5   8   7       38.51       33.20     14.60 o 
   6   8   7        8.58        9.41     11.46 o 
   7   8   7       28.79       29.05     14.21 o 
   8   8   7       53.43       78.67     21.89 o 
 -12   9   7       24.10       12.87     22.89 o 
 -11   9   7       22.57       29.53     22.73 o 
 -10   9   7      171.70      281.02     60.94 o 
  -9   9   7       48.96       60.37     24.15 o 
  -8   9   7       21.02       38.61     21.83 o 
  -7   9   7       39.24       58.39     21.83 o 
  -6   9   7       45.40       52.59      9.51 o 
  -5   9   7      925.98      909.65     40.12 o 
  -4   9   7     1942.86     2028.63     78.89 o 
  -3   9   7      224.56      220.46     15.96 o 
  -2   9   7      320.35      323.58     19.70 o 
  -1   9   7      136.76      129.84     12.14 o 
   0   9   7      111.19      103.95     10.71 o 
   1   9   7      257.96      219.24     15.29 o 
   2   9   7       96.27       87.14     12.24 o 
   3   9   7       37.84       23.42     13.16 o 
   4   9   7      144.10      173.42     20.68 o 
   5   9   7      135.66      129.47     23.36 o 
   6   9   7       85.79       99.41     20.68 o 
   7   9   7       17.47       39.61     18.67 o 
   8   9   7        3.15        2.17     15.34 o 
 -11  10   7        4.41        0.00     21.41 o 
 -10  10   7        9.83        0.00     22.35 o 
  -9  10   7        1.45        0.00     20.01 o 
  -8  10   7        2.35        0.00     20.79 o 
  -7  10   7       34.39       45.46     31.49 o 
  -6  10   7       64.79       57.47     22.41 o 
  -5  10   7        4.88        0.00      8.20 o 
  -4  10   7       14.73        0.77      8.22 o 
  -3  10   7      215.23      241.35     17.04 o 
  -2  10   7       51.09       56.57     14.13 o 
  -1  10   7       19.82       30.25      8.90 o 
   0  10   7       37.63       34.70      8.88 o 
   1  10   7        2.49        0.00      8.44 o 
   2  10   7        8.53        8.19     12.15 o 
   3  10   7       27.57       41.06     14.73 o 
   4  10   7        0.08        0.00     13.16 o 
   5  10   7       14.61       16.87     24.88 o 
   6  10   7       41.63       27.42     16.53 o 
   7  10   7       31.41       48.88     19.23 o 
 -10  11   7       61.56       82.53     28.29 o 
  -9  11   7       35.90       89.84     27.77 o 
  -8  11   7       64.26       60.39     46.21 o 
  -7  11   7       16.65       38.70     23.41 o 
  -6  11   7      153.51      173.51     30.95 o 
  -5  11   7       42.17       52.13     22.94 o 
  -4  11   7      210.63      250.03     30.92 o 
  -3  11   7        9.86        3.99      8.15 o 
  -2  11   7       26.50       17.87     10.68 o 
  -1  11   7       14.92        0.47      9.58 o 
   0  11   7       67.46       62.26     10.74 o 
   1  11   7        0.47        6.51      8.70 o 
   2  11   7       20.18       25.08     21.33 o 
   3  11   7       21.67       13.90     13.14 o 
   4  11   7       23.53       31.97     40.12 o 
   5  11   7       31.14       20.40     16.14 o 
   6  11   7       14.34       27.80     17.06 o 
  -9  12   7      142.11      160.27     35.14 o 
  -8  12   7       86.52       86.93     29.12 o 
  -7  12   7      140.37      185.82     33.39 o 
  -6  12   7      331.44      468.22     48.16 o 
  -5  12   7      101.81       80.78     26.07 o 
  -4  12   7       47.20       79.82     23.18 o 
  -3  12   7      165.13      152.14     26.18 o 
  -2  12   7      213.48      242.91     19.18 o 
  -1  12   7      168.76      152.06     17.89 o 
   0  12   7        6.53        0.00      9.05 o 
   1  12   7       85.65       56.58     15.36 o 
   2  12   7      187.89      169.21     35.55 o 
   3  12   7      137.23      141.04     24.88 o 
   4  12   7       55.37       72.50     21.84 o 
   5  12   7        0.62        6.89     20.31 o 
  -7  13   7       23.74        5.65     24.15 o 
  -6  13   7        1.97       10.83     22.21 o 
  -5  13   7        2.87       18.14     22.55 o 
  -4  13   7        0.49        4.34     21.04 o 
  -3  13   7       20.75       16.94     16.42 o 
  -2  13   7        5.30        3.05     10.60 o 
  -1  13   7        8.82       12.55     10.99 o 
   0  13   7      126.30      113.85     19.23 o 
   1  13   7       13.13       22.01     14.73 o 
   2  13   7        3.30        2.44     13.52 o 
   3  13   7        3.38        7.30     13.84 o 
  -5  14   7        2.27        6.09     21.97 o 
  -4  14   7        4.67       15.95     16.25 o 
  -3  14   7        3.61        2.75     15.04 o 
  -2  14   7       63.53       70.66     14.11 o 
  -1  14   7       25.56       24.19     15.61 o 
   0  14   7        9.12        9.26     14.84 o 
 -15   0   8        3.51       31.81     20.61 o 
 -14   0   8        2.52        9.09     19.21 o 
 -13   0   8      216.46      226.67     20.90 o 
 -12   0   8      560.61      536.20     51.73 o 
 -11   0   8      305.30      332.96     39.22 o 
 -10   0   8       79.34       84.40     12.69 o 
  -9   0   8       77.98       72.63     11.12 o 
  -8   0   8      629.24      624.48     33.29 o 
  -7   0   8     1123.38      962.25     60.49 o 
  -6   0   8     1838.12     1958.41    112.74 o 
  -5   0   8      254.54      271.90     24.99 o 
  -4   0   8       95.02      107.56     16.45 o 
  -3   0   8       81.57       57.57     20.31 o 
  -2   0   8      757.42      735.97     85.82 o 
  -1   0   8     4592.54     5027.81    243.09 o 
   0   0   8      840.93      807.39     44.06 o 
   1   0   8      137.39      155.23     14.31 o 
   2   0   8       66.30       46.66     10.70 o 
   3   0   8     1654.08     1626.51     85.08 o 
   4   0   8     4157.91     4234.11    329.58 o 
   5   0   8      150.79      149.57     19.02 o 
   6   0   8      900.79      952.76    154.89 o 
   7   0   8        3.83       10.06     14.40 o 
   8   0   8       71.38       78.10     21.84 o 
   9   0   8      200.39      226.10     37.07 o 
  10   0   8      163.84      152.35     39.61 o 
 -15   1   8      103.66       81.92     21.70 o 
 -14   1   8       94.72       78.94     13.36 o 
 -13   1   8       28.55       18.74     10.64 o 
 -12   1   8        8.05        0.00      8.05 o 
 -11   1   8      148.70      160.15     11.68 o 
 -10   1   8      670.57      657.84     25.63 o 
  -9   1   8      751.09      755.10     28.01 o 
  -8   1   8     1107.84     1189.72     52.31 o 
  -7   1   8      687.11      721.68     34.69 o 
  -6   1   8       10.36        4.54      7.71 o 
  -5   1   8       89.93       94.42     10.86 o 
  -4   1   8     1607.30     1758.02     61.95 o 
  -3   1   8      408.28      400.87     19.29 o 
  -2   1   8       24.83       12.68      4.79 o 
  -1   1   8        0.16       14.91     13.71 o 
   0   1   8       44.58       35.87      6.74 o 
   1   1   8      103.67       97.87      9.24 o 
   2   1   8      606.69      590.54     25.37 o 
   3   1   8      751.06      720.27     30.56 o 
   4   1   8       57.33      220.09    184.26 o 
   5   1   8       59.77       69.42     10.99 o 
   6   1   8        8.30      123.66    110.06 o 
   7   1   8       47.21       62.98     11.60 o 
   8   1   8       39.55       34.92     16.27 o 
   9   1   8       18.52       28.67     15.49 o 
  10   1   8       23.28       10.89     16.43 o 
 -15   2   8        6.28        3.12     18.67 o 
 -14   2   8        0.32        0.20     13.19 o 
 -13   2   8        1.85        0.00      9.94 o 
 -12   2   8        0.22        2.11      9.06 o 
 -11   2   8      106.81       96.55     10.38 o 
 -10   2   8      248.32      242.00     14.19 o 
  -9   2   8      147.59      153.73     12.54 o 
  -8   2   8        0.11        0.00      8.57 o 
  -7   2   8       98.50      113.58     12.04 o 
  -6   2   8       74.86       75.43     10.44 o 
  -5   2   8       76.76       64.91     10.19 o 
  -4   2   8       25.20       18.29      9.38 o 
  -3   2   8       75.95       79.08      9.24 o 
  -2   2   8      655.00      771.66     32.63 o 
  -1   2   8      565.51      590.05     26.18 o 
   0   2   8       60.55       68.74      6.76 o 
   1   2   8        2.98        0.00      5.24 o 
   2   2   8       11.42        5.34      6.30 o 
   3   2   8      189.55      158.86     12.26 o 
   4   2   8     1156.45     1119.35     46.03 o 
   5   2   8      546.61      582.67     29.91 o 
   6   2   8        1.84        0.00      9.38 o 
   7   2   8        2.87       11.88     11.64 o 
   8   2   8        8.10        8.82     14.20 o 
   9   2   8       38.27       53.36     20.24 o 
  10   2   8        8.70        0.00     17.24 o 
 -15   3   8       21.21       17.37     14.98 o 
 -14   3   8       24.79       29.11     15.79 o 
 -13   3   8        7.52       20.74     13.19 o 
 -12   3   8        0.20        0.70     11.62 o 
 -11   3   8      175.64      178.03     12.63 o 
 -10   3   8      579.81      575.18     26.32 o 
  -9   3   8      476.41      439.37     21.74 o 
  -8   3   8       94.28      115.72     14.62 o 
  -7   3   8      127.61      147.57     14.20 o 
  -6   3   8      554.33      610.17     33.48 o 
  -5   3   8      136.72      145.47     21.49 o 
  -4   3   8     1409.74     1440.57     66.55 o 
  -3   3   8      626.72      606.94     26.70 o 
  -2   3   8      922.25      965.67     39.32 o 
  -1   3   8      263.03      228.10     14.00 o 
   0   3   8      552.72      540.57     31.77 o 
   1   3   8      422.16      443.63     18.88 o 
   2   3   8      470.16      486.28     22.16 o 
   3   3   8      373.43      420.04     23.60 o 
   4   3   8      645.39      671.77     38.56 o 
   5   3   8      141.39      145.08     14.84 o 
   6   3   8        6.23        0.00      9.80 o 
   7   3   8      159.17      175.86     15.69 o 
   8   3   8       28.14       15.30     14.31 o 
   9   3   8        1.61        5.81     15.04 o 
 -14   4   8        3.31        0.00     14.48 o 
 -13   4   8       28.99       14.59     20.24 o 
 -12   4   8       38.51       16.46     20.82 o 
 -11   4   8      147.17      152.54     24.86 o 
 -10   4   8      105.31      100.36     11.69 o 
  -9   4   8        3.75        2.76      8.04 o 
  -8   4   8      245.68      272.23     20.56 o 
  -7   4   8      807.84      823.98     42.72 o 
  -6   4   8     1016.57     1002.87     49.75 o 
  -5   4   8       25.83       20.58      9.07 o 
  -4   4   8       34.15       29.75      8.94 o 
  -3   4   8      675.90      604.27     27.25 o 
  -2   4   8     3994.45     3753.01    137.11 o 
  -1   4   8     2831.73     2674.43     99.61 o 
   0   4   8     1055.17     1006.68     50.09 o 
   1   4   8       66.81       76.40      9.77 o 
   2   4   8      264.91      262.43     15.09 o 
   3   4   8      814.44      848.07     51.90 o 
   4   4   8     2130.82     2218.43     85.76 o 
   5   4   8     2153.30     2274.10    113.76 o 
   6   4   8      140.97      142.30     13.94 o 
   7   4   8       10.25       10.63     12.12 o 
   8   4   8       45.76       77.37     16.91 o 
   9   4   8      146.65      200.27     45.29 o 
 -14   5   8      114.52      128.37     27.77 o 
 -13   5   8       38.46       28.81     20.86 o 
 -12   5   8       10.77        1.99     18.02 o 
 -11   5   8       44.04       43.17     19.96 o 
 -10   5   8      653.65      691.65     66.53 o 
  -9   5   8     1138.57     1292.03    110.20 o 
  -8   5   8      451.68      439.50     27.98 o 
  -7   5   8       21.22       16.36      9.79 o 
  -6   5   8      313.46      312.15     22.90 o 
  -5   5   8     2123.74     2170.98    128.43 o 
  -4   5   8     3898.14     3759.38    161.77 o 
  -3   5   8     1481.14     1407.37     55.33 o 
  -2   5   8      358.18      326.42     17.56 o 
  -1   5   8       18.19       17.25      6.49 o 
   0   5   8      209.05      179.65     12.90 o 
   1   5   8      523.39      582.59     40.93 o 
   2   5   8     1084.12     1122.94     43.79 o 
   3   5   8      857.59      890.24     36.62 o 
   4   5   8        9.93        7.48      8.66 o 
   5   5   8      304.28      317.66     19.28 o 
   6   5   8      133.59      130.76     15.98 o 
   7   5   8      163.69      200.83     20.71 o 
   8   5   8      278.14      318.29     26.55 o 
   9   5   8       15.10       17.91     16.31 o 
 -14   6   8       49.61       49.49     23.10 o 
 -13   6   8       29.81       28.91     20.98 o 
 -12   6   8        0.77        0.00     19.16 o 
 -11   6   8        5.05        0.00     17.80 o 
 -10   6   8       51.37       48.48     20.38 o 
  -9   6   8       21.52       19.51     18.78 o 
  -8   6   8       68.28       74.68     12.84 o 
  -7   6   8       32.05       19.25     10.38 o 
  -6   6   8      120.76      126.76     14.65 o 
  -5   6   8      891.92      852.10     44.35 o 
  -4   6   8      149.04      116.92     18.88 o 
  -3   6   8      462.87      451.11     22.33 o 
  -2   6   8      328.29      359.63     19.08 o 
  -1   6   8       42.21       35.26      7.35 o 
   0   6   8        6.57        7.82      6.31 o 
   1   6   8       68.20       58.95      9.69 o 
   2   6   8       15.24       13.10      6.66 o 
   3   6   8        4.17        3.73      7.92 o 
   4   6   8       65.29       78.92     10.53 o 
   5   6   8       37.42       37.88     11.78 o 
   6   6   8        1.23        0.00     10.71 o 
   7   6   8       48.53       40.61     13.46 o 
   8   6   8       16.78       29.00     15.35 o 
   9   6   8       68.48      118.32     21.19 o 
 -13   7   8       28.77       11.50     36.06 o 
 -12   7   8       12.08        0.00     19.27 o 
 -11   7   8        8.31        3.66     17.57 o 
 -10   7   8        3.50        0.00     18.78 o 
  -9   7   8       11.16        0.00     18.05 o 
  -8   7   8        0.28        0.00     10.33 o 
  -7   7   8       85.65      123.49     14.85 o 
  -6   7   8       26.12       22.39     10.44 o 
  -5   7   8      141.65      151.54     15.82 o 
  -4   7   8      119.05      110.78     13.56 o 
  -3   7   8       34.07       31.58      7.87 o 
  -2   7   8        2.76        1.29      6.53 o 
  -1   7   8        0.89        5.18      6.49 o 
   0   7   8      140.26      110.09     10.42 o 
   1   7   8       13.88       13.37      7.26 o 
   2   7   8        1.20        5.84     11.31 o 
   3   7   8      294.52      318.80     23.97 o 
   4   7   8       59.12       57.80      9.98 o 
   5   7   8        5.37       12.28     11.36 o 
   6   7   8        1.11        0.00     13.84 o 
   7   7   8       15.34       14.57     13.06 o 
   8   7   8        0.86        0.00     18.15 o 
 -13   8   8       22.20       35.95     23.66 o 
 -12   8   8       74.97       59.79     26.84 o 
 -11   8   8        0.07        0.27     20.98 o 
 -10   8   8       80.43       70.72     24.86 o 
  -9   8   8      106.07      142.17     29.64 o 
  -8   8   8      124.05      148.22     26.59 o 
  -7   8   8      302.82      304.57     23.85 o 
  -6   8   8      223.84      245.56     32.37 o 
  -5   8   8      340.95      336.02     25.10 o 
  -4   8   8      410.12      411.64     28.18 o 
  -3   8   8      134.41      123.92     12.72 o 
  -2   8   8      398.49      406.30     21.82 o 
  -1   8   8      414.11      413.59     21.77 o 
   0   8   8       84.96       72.18      9.65 o 
   1   8   8       32.88       23.80      8.81 o 
   2   8   8      185.27      203.94     21.73 o 
   3   8   8        2.53        8.07      9.28 o 
   4   8   8        8.21       16.76     13.71 o 
   5   8   8      111.12      129.41     20.79 o 
   6   8   8       32.58       46.59     14.57 o 
   7   8   8       15.59       17.18     13.85 o 
 -12   9   8      114.93      139.90     30.25 o 
 -11   9   8       68.91       85.86     27.82 o 
 -10   9   8      274.07      323.34     40.99 o 
  -9   9   8      367.83      407.15     60.43 o 
  -8   9   8        0.62        0.00     20.74 o 
  -7   9   8       10.52       14.15     19.27 o 
  -6   9   8      170.71      150.37     26.58 o 
  -5   9   8      463.52      523.59     33.77 o 
  -4   9   8     1095.00     1213.32     61.45 o 
  -3   9   8      462.50      484.36     26.37 o 
  -2   9   8      147.78      136.90     13.16 o 
  -1   9   8       16.50       21.58      7.89 o 
   0   9   8      181.91      171.35     13.46 o 
   1   9   8      379.96      367.62     29.94 o 
   2   9   8      275.06      279.26     19.92 o 
   3   9   8       22.03       15.03     12.55 o 
   4   9   8       12.31        8.15     14.31 o 
   5   9   8        0.39       14.49     16.05 o 
   6   9   8       33.43       49.77     26.92 o 
   7   9   8       76.81       78.46     21.83 o 
 -11  10   8       45.51       74.71     27.97 o 
 -10  10   8       16.27       21.17     22.85 o 
  -9  10   8       76.07      107.42     28.76 o 
  -8  10   8      257.72      316.75     39.91 o 
  -7  10   8      171.97      212.01     32.46 o 
  -6  10   8      218.36      312.21     46.72 o 
  -5  10   8      312.81      356.81     27.39 o 
  -4  10   8        2.75        5.82     12.84 o 
  -3  10   8      436.36      462.75     26.20 o 
  -2  10   8      765.27      798.91     37.47 o 
  -1  10   8     1152.14     1156.87     49.34 o 
   0  10   8      412.66      394.94     22.24 o 
   1  10   8        1.60        0.00     10.82 o 
   2  10   8      114.83      103.22     17.57 o 
   3  10   8      495.37      497.00     37.74 o 
   4  10   8      494.65      588.19     53.32 o 
   5  10   8      255.95      298.22     29.93 o 
   6  10   8      108.98      157.23     24.13 o 
 -10  11   8      119.72       89.46     31.47 o 
  -9  11   8      226.03      312.84     41.36 o 
  -8  11   8        3.56       38.55     24.15 o 
  -7  11   8       45.67       55.63     23.67 o 
  -6  11   8       98.40      102.37     26.11 o 
  -5  11   8      382.12      428.00     31.60 o 
  -4  11   8      639.34      748.12     75.79 o 
  -3  11   8      362.55      440.85     25.91 o 
  -2  11   8       32.57       23.13     10.69 o 
  -1  11   8        8.04       10.37      9.28 o 
   0  11   8      282.50      276.09     20.19 o 
   1  11   8      581.16      615.46     46.72 o 
   2  11   8      289.07      319.90     29.34 o 
   3  11   8      184.20      198.73     23.86 o 
   4  11   8       72.96       89.19     24.38 o 
   5  11   8       22.54       13.18     15.97 o 
  -9  12   8       15.45        7.85     23.41 o 
  -8  12   8       87.03      133.36     30.99 o 
  -7  12   8      122.26      138.88     29.99 o 
  -6  12   8        2.73       25.47     22.94 o 
  -5  12   8        0.34        0.00     19.51 o 
  -4  12   8       30.39       30.92     12.29 o 
  -3  12   8       31.19       38.42     11.83 o 
  -2  12   8       75.12       87.19     12.95 o 
  -1  12   8        6.99       16.63     10.01 o 
   0  12   8       56.57       66.84     12.47 o 
   1  12   8      128.86      204.06     66.53 o 
   2  12   8       27.02       18.14     15.24 o 
   3  12   8       17.26       11.15     14.28 o 
  -7  13   8        4.53        5.23     23.85 o 
  -6  13   8       16.06        5.62     21.79 o 
  -5  13   8        0.31        0.00     25.39 o 
  -4  13   8        7.66        1.75     15.48 o 
  -3  13   8       73.19       55.96     13.45 o 
  -2  13   8       48.38       37.45     12.32 o 
  -1  13   8        0.18       10.13     11.03 o 
   0  13   8        3.17        7.97     12.92 o 
   1  13   8       12.35       11.68     13.06 o 
 -15   1   9       15.81       27.99     28.20 o 
 -14   1   9       26.01       36.54     16.68 o 
 -13   1   9       36.15       44.48     10.52 o 
 -12   1   9       82.59       81.30     11.42 o 
 -11   1   9       57.73       59.27     10.30 o 
 -10   1   9       38.25       20.71     12.63 o 
  -9   1   9      310.61      297.26     20.63 o 
  -8   1   9      493.17      539.93     29.32 o 
  -7   1   9      460.12      527.58     28.10 o 
  -6   1   9        9.46        6.20      8.70 o 
  -5   1   9       48.00       49.51      9.63 o 
  -4   1   9       30.20       35.72      9.16 o 
  -3   1   9       82.74       72.46      7.44 o 
  -2   1   9      345.57      326.65     17.01 o 
  -1   1   9      367.15      312.70     17.95 o 
   0   1   9        6.52        1.72      5.41 o 
   1   1   9      212.92      223.80     13.06 o 
   2   1   9      273.23      281.81     16.08 o 
   3   1   9     1427.45     1443.17     55.20 o 
   4   1   9     1681.11     1649.02     62.63 o 
   5   1   9      172.64      191.23     16.11 o 
   6   1   9        4.52       10.41      9.65 o 
   7   1   9        4.79        0.00     10.14 o 
   8   1   9       53.48       83.12     14.15 o 
   9   1   9      124.47      166.44     21.30 o 
 -15   2   9       88.68       55.27     27.87 o 
 -14   2   9       13.15       17.71     12.95 o 
 -13   2   9        2.06        0.00     11.37 o 
 -12   2   9       15.28       12.85      9.27 o 
 -11   2   9      832.59      822.12     43.67 o 
 -10   2   9     1691.28     1751.31     74.99 o 
  -9   2   9      955.97      964.06     45.66 o 
  -8   2   9      126.28      115.01     13.57 o 
  -7   2   9      243.20      251.72     18.18 o 
  -6   2   9     1436.87     1532.12     64.97 o 
  -5   2   9     3435.23     3471.77    151.45 o 
  -4   2   9     2986.84     3151.18    137.09 o 
  -3   2   9      333.37      294.76     19.14 o 
  -2   2   9       48.90       37.86     13.42 o 
  -1   2   9      187.80      173.81     17.74 o 
   0   2   9     1498.75     1489.69     55.15 o 
   1   2   9     1540.33     1577.28     58.61 o 
   2   2   9     2009.15     2060.40     86.43 o 
   3   2   9      284.54      307.67     18.32 o 
   4   2   9      662.73      706.40     41.34 o 
   5   2   9      892.33      971.33     41.55 o 
   6   2   9       36.64       48.20     11.44 o 
   7   2   9      339.33      451.09     40.75 o 
   8   2   9      119.13      120.50     22.18 o 
   9   2   9        3.30        7.40     16.88 o 
 -14   3   9      113.25      126.53     34.77 o 
 -13   3   9      202.43      221.57     40.25 o 
 -12   3   9       38.27       50.76     17.58 o 
 -11   3   9        5.68       12.18     10.60 o 
 -10   3   9       34.91       36.91     11.44 o 
  -9   3   9      980.23     1001.69     51.65 o 
  -8   3   9     2069.33     2331.49    167.69 o 
  -7   3   9     2012.35     2398.31    133.66 o 
  -6   3   9      952.60     1140.05     55.99 o 
  -5   3   9        5.13        0.00      9.42 o 
  -4   3   9     1191.11     1221.39     65.84 o 
  -3   3   9     3482.68     3398.77    125.26 o 
  -2   3   9     8127.73     8081.85    409.89 o 
  -1   3   9     5732.09     5862.50    275.31 o 
   0   3   9      854.07      873.65     52.73 o 
   1   3   9       70.79       55.88      7.90 o 
   2   3   9      538.18      492.42     36.30 o 
   3   3   9     1980.97     2187.67     92.23 o 
   4   3   9     2422.44     2610.99    109.58 o 
   5   3   9      488.33      567.88     34.30 o 
   6   3   9        1.25        0.00      9.55 o 
   7   3   9        3.28       33.84     31.44 o 
   8   3   9      130.83      194.77     21.33 o 
   9   3   9      320.76      482.45    134.07 o 
 -14   4   9        0.05        6.64     24.38 o 
 -13   4   9       38.63       57.29     21.79 o 
 -12   4   9      159.89      147.29     25.74 o 
 -11   4   9      319.42      304.09     33.67 o 
 -10   4   9      453.55      439.90     28.83 o 
  -9   4   9      156.26      137.95     16.52 o 
  -8   4   9        4.33        0.93      9.86 o 
  -7   4   9      115.86      140.99     15.18 o 
  -6   4   9     1924.57     2093.42    112.01 o 
  -5   4   9     2371.55     2272.71    135.58 o 
  -4   4   9     1372.84     1369.11     81.95 o 
  -3   4   9      440.51      441.79     21.92 o 
  -2   4   9      101.30      122.77     11.18 o 
  -1   4   9     1359.96     1387.77     65.34 o 
   0   4   9      650.83      622.05     30.53 o 
   1   4   9     1257.67     1291.38     53.28 o 
   2   4   9      397.86      391.64     19.91 o 
   3   4   9      145.66      118.95     12.62 o 
   4   4   9      121.44      144.64     14.63 o 
   5   4   9        2.57        0.00      9.37 o 
   6   4   9      113.81      138.90     18.03 o 
   7   4   9       69.80      109.90     17.60 o 
   8   4   9      104.16      121.90     19.64 o 
 -14   5   9       39.21       33.02     22.90 o 
 -13   5   9        4.70        0.00     18.41 o 
 -12   5   9       20.47        6.93     19.27 o 
 -11   5   9       56.98       48.37     20.74 o 
 -10   5   9       15.08       24.66     21.48 o 
  -9   5   9      229.39      242.85     20.68 o 
  -8   5   9      360.13      414.03     35.58 o 
  -7   5   9      212.38      164.43     27.98 o 
  -6   5   9       33.96       29.03     11.06 o 
  -5   5   9      225.10      203.10     33.51 o 
  -4   5   9       43.86       37.71      8.61 o 
  -3   5   9       52.05       58.06      9.04 o 
  -2   5   9        0.24        0.00      6.40 o 
  -1   5   9      129.10      139.21     11.64 o 
   0   5   9       73.86       82.22     15.10 o 
   1   5   9        0.01        0.00      6.43 o 
   2   5   9      233.02      234.02     14.69 o 
   3   5   9      311.89      314.59     24.99 o 
   4   5   9       15.83       14.82     11.75 o 
   5   5   9        0.05        0.00      9.17 o 
   6   5   9       14.49       19.79     13.04 o 
   7   5   9        8.25       18.44     14.24 o 
   8   5   9        0.79        0.00     14.73 o 
 -13   6   9        0.03        0.00     20.66 o 
 -12   6   9        4.51        0.00     19.23 o 
 -11   6   9        2.21       10.71     19.51 o 
 -10   6   9      167.26      167.72     28.20 o 
  -9   6   9      174.62      194.49     19.08 o 
  -8   6   9       86.13       93.37     22.04 o 
  -7   6   9      315.02      286.02     22.65 o 
  -6   6   9       30.09       30.29     11.18 o 
  -5   6   9      235.69      230.02     18.94 o 
  -4   6   9      526.55      544.65     26.80 o 
  -3   6   9      365.57      354.06     19.32 o 
  -2   6   9      207.32      201.95     15.98 o 
  -1   6   9        6.24        3.37      6.59 o 
   0   6   9       39.92       34.82      9.24 o 
   1   6   9       20.86       16.36      8.40 o 
   2   6   9        1.79        0.77      7.23 o 
   3   6   9        0.09        0.00      8.48 o 
   4   6   9       16.96        0.00      8.05 o 
   5   6   9        0.96        0.00     11.04 o 
   6   6   9       18.95       14.42     11.49 o 
   7   6   9       15.77       10.94     13.45 o 
   8   6   9        2.12       13.87     17.80 o 
 -13   7   9       14.98        5.27     21.41 o 
 -12   7   9       17.73       14.50     21.48 o 
 -11   7   9        2.63        0.51     18.76 o 
 -10   7   9       18.98        0.00     19.51 o 
  -9   7   9       78.59       52.62     22.55 o 
  -8   7   9        2.75        0.00     10.86 o 
  -7   7   9       20.83       26.65     11.28 o 
  -6   7   9       65.79       66.92     13.52 o 
  -5   7   9       44.72       23.12     11.30 o 
  -4   7   9      328.19      346.93     27.58 o 
  -3   7   9      108.45      109.52     11.40 o 
  -2   7   9      319.04      285.55     17.46 o 
  -1   7   9       20.24       20.38      7.67 o 
   0   7   9      130.75      109.56     11.21 o 
   1   7   9       95.00      101.56     12.38 o 
   2   7   9       99.56       96.25     20.53 o 
   3   7   9      113.90      136.34     14.64 o 
   4   7   9      102.02      109.00     14.46 o 
   5   7   9       36.58       22.68     15.64 o 
   6   7   9        9.30       10.60     12.67 o 
   7   7   9       23.61       38.85     14.16 o 
 -12   8   9       15.05        0.00     24.13 o 
 -11   8   9       52.33       90.71     28.06 o 
 -10   8   9      195.12      246.04     36.14 o 
  -9   8   9      102.26      148.38     28.31 o 
  -8   8   9      120.15      187.64     41.13 o 
  -7   8   9       36.62       14.28     14.14 o 
  -6   8   9       97.18       97.67     15.74 o 
  -5   8   9      232.26      227.01     20.93 o 
  -4   8   9      724.26      688.43     35.92 o 
  -3   8   9        2.82        0.00      8.20 o 
  -2   8   9       49.09       41.78      8.96 o 
  -1   8   9       93.31       90.66     10.80 o 
   0   8   9      299.55      295.23     18.45 o 
   1   8   9      281.16      279.21     20.20 o 
   2   8   9       66.51       70.89     11.38 o 
   3   8   9        0.48        4.08     14.12 o 
   4   8   9       71.15       76.03     17.58 o 
   5   8   9       73.64       80.81     19.51 o 
   6   8   9       44.67       75.57     16.61 o 
 -12   9   9        8.70       46.47     25.85 o 
 -11   9   9       26.54       32.02     23.41 o 
 -10   9   9        0.10        0.00     20.01 o 
  -9   9   9       54.14       86.63     40.12 o 
  -8   9   9       97.56       88.45     25.82 o 
  -7   9   9        0.68        0.00     18.51 o 
  -6   9   9       24.03       22.03     13.25 o 
  -5   9   9        4.73        2.05     12.29 o 
  -4   9   9       72.77       45.28     11.87 o 
  -3   9   9      379.72      399.98     23.41 o 
  -2   9   9      166.54      168.32     14.82 o 
  -1   9   9      132.69      131.44     13.25 o 
   0   9   9      132.67      102.76     11.84 o 
   1   9   9       25.50        9.97      9.36 o 
   2   9   9       24.90       19.44     10.17 o 
   3   9   9      128.06      116.37     21.33 o 
   4   9   9       59.17       86.26     17.78 o 
   5   9   9        2.45       50.50     27.93 o 
   6   9   9        6.51        8.17     17.58 o 
 -11  10   9        0.30        0.00     23.92 o 
 -10  10   9       13.10       11.70     24.24 o 
  -9  10   9        6.96       24.13     26.31 o 
  -8  10   9       15.81        4.39     23.57 o 
  -7  10   9        1.53        5.11     22.41 o 
  -6  10   9      178.45      186.22     21.79 o 
  -5  10   9      280.59      284.54     25.24 o 
  -4  10   9       82.64       81.32     13.50 o 
  -3  10   9       16.60       18.25     10.08 o 
  -2  10   9        1.91        0.00      8.59 o 
  -1  10   9        1.58        4.71      8.99 o 
   0  10   9       88.74       70.09     12.23 o 
   1  10   9      256.93      258.48     19.92 o 
   2  10   9       28.82       40.47     15.36 o 
   3  10   9        0.96        0.00     14.09 o 
   4  10   9        9.74        8.31     14.45 o 
   5  10   9        0.44        0.00     38.60 o 
  -9  11   9        2.65        0.00     33.52 o 
  -8  11   9       33.56        7.26     28.95 o 
  -7  11   9        4.50       13.88     24.88 o 
  -6  11   9       50.19      105.54     25.38 o 
  -5  11   9       19.47       12.75     14.96 o 
  -4  11   9       32.09       32.56     12.62 o 
  -3  11   9       37.50       29.28     11.88 o 
  -2  11   9       74.27       73.45     12.29 o 
  -1  11   9       83.18       73.47     16.57 o 
   0  11   9        3.76        5.60      9.82 o 
   1  11   9      119.08      118.74     18.51 o 
   2  11   9      120.55      113.48     19.51 o 
   3  11   9       67.29       68.05     17.57 o 
   4  11   9       31.78       21.26     20.82 o 
  -8  12   9       11.89       47.06     26.75 o 
  -7  12   9        3.91        0.00     22.94 o 
  -6  12   9       15.24       18.94     36.56 o 
  -5  12   9       93.02      100.81     27.33 o 
  -4  12   9       59.74       71.52     14.50 o 
  -3  12   9       15.95        8.96     11.59 o 
  -2  12   9        2.10        0.00      9.94 o 
  -1  12   9        3.79        1.22     10.09 o 
   0  12   9       15.63       18.28     13.66 o 
   1  12   9       15.59        5.69     13.52 o 
   2  12   9        4.28        0.00     14.09 o 
  -5  13   9       72.97       80.83     19.52 o 
  -4  13   9        0.50        0.00     13.78 o 
  -3  13   9       60.76       69.54     13.39 o 
  -2  13   9       13.58        3.00     11.50 o 
  -1  13   9        0.74        6.25     13.89 o 
 -14   0  10       21.09       82.27     43.67 o 
 -13   0  10        6.43        2.03     15.44 o 
 -12   0  10       34.46       42.37     17.76 o 
 -11   0  10        3.82       10.74     25.90 o 
 -10   0  10       23.77       14.22     15.44 o 
  -9   0  10      130.64      144.74     21.95 o 
  -8   0  10       29.74       22.07     14.11 o 
  -7   0  10        1.47       13.02     14.11 o 
  -6   0  10      406.49      412.28     55.86 o 
  -5   0  10      687.00      658.07     70.08 o 
  -4   0  10      323.20      400.87     58.40 o 
  -3   0  10     1057.51      821.68     69.07 o 
  -2   0  10       82.14       30.47     15.24 o 
  -1   0  10       24.80       21.33      8.61 o 
   0   0  10       52.73       42.89     11.17 o 
   1   0  10      337.60      316.20     23.86 o 
   2   0  10       11.43       10.82     13.20 o 
   3   0  10      137.69      151.85     21.10 o 
   4   0  10     1807.82     1795.70    137.12 o 
   5   0  10        5.71       20.31     15.80 o 
   6   0  10        9.94        1.60     18.79 o 
   7   0  10        7.32       17.53     16.87 o 
   8   0  10      152.03      237.23     61.45 o 
 -14   1  10        2.13       11.38     15.67 o 
 -13   1  10       13.06        9.22     11.69 o 
 -12   1  10        0.49        0.00     11.58 o 
 -11   1  10      208.35      203.83     18.77 o 
 -10   1  10      248.17      248.73     20.13 o 
  -9   1  10        2.29        6.17      9.84 o 
  -8   1  10       38.80       35.27     11.19 o 
  -7   1  10      175.82      177.56     16.25 o 
  -6   1  10      336.02      317.81     24.51 o 
  -5   1  10      291.03      265.79     19.84 o 
  -4   1  10       72.04       66.03     12.54 o 
  -3   1  10       17.10       22.41      7.46 o 
  -2   1  10      334.86      339.69     19.64 o 
  -1   1  10      176.89      151.56     14.07 o 
   0   1  10        2.86        7.98      5.91 o 
   1   1  10        1.62        0.00      6.66 o 
   2   1  10       11.35        4.67      7.53 o 
   3   1  10      801.12      787.20     39.46 o 
   4   1  10      810.42      873.52     61.13 o 
   5   1  10       52.74       54.17     11.75 o 
   6   1  10        6.02        6.36     10.82 o 
   7   1  10       19.46       33.74     12.05 o 
   8   1  10        3.92        8.90     16.10 o 
 -14   2  10        7.27       16.70     16.60 o 
 -13   2  10        8.49        0.00     24.19 o 
 -12   2  10        5.77        2.35     10.96 o 
 -11   2  10       18.88       15.83     11.87 o 
 -10   2  10        9.21       14.05     12.19 o 
  -9   2  10       79.95       85.61     13.48 o 
  -8   2  10        0.14        0.82      9.99 o 
  -7   2  10       95.07      111.98     13.40 o 
  -6   2  10      126.59      112.29     19.98 o 
  -5   2  10      399.13      399.78     20.91 o 
  -4   2  10        0.86        0.00      5.66 o 
  -3   2  10       26.69       37.44      7.55 o 
  -2   2  10       44.22       28.95      7.38 o 
  -1   2  10      120.22      113.54     10.57 o 
   0   2  10      154.41      126.98      9.98 o 
   1   2  10      114.81      109.86     15.29 o 
   2   2  10      131.36      126.77     12.90 o 
   3   2  10       20.94       48.04     15.33 o 
   4   2  10      421.66      509.15     39.08 o 
   5   2  10       58.85       86.00     12.79 o 
   6   2  10       51.57       60.62     12.68 o 
   7   2  10       68.55       88.89     14.69 o 
   8   2  10       36.82       37.51     17.73 o 
 -14   3  10        5.46        0.00     20.45 o 
 -13   3  10        0.59        0.00     17.80 o 
 -12   3  10        8.46        4.94     16.18 o 
 -11   3  10       53.89       59.87     14.16 o 
 -10   3  10      189.33      200.77     19.96 o 
  -9   3  10       79.41       94.86     15.20 o 
  -8   3  10      183.83      196.53     19.30 o 
  -7   3  10       23.94       17.25     15.09 o 
  -6   3  10      157.37      147.78     16.40 o 
  -5   3  10      426.37      476.73     54.68 o 
  -4   3  10      203.44      207.13     13.62 o 
  -3   3  10        3.03        7.13      6.72 o 
  -2   3  10        0.81        3.86      7.37 o 
  -1   3  10        2.06        5.37      7.33 o 
   0   3  10      253.71      260.78     29.32 o 
   1   3  10      179.21      181.41     12.69 o 
   2   3  10      224.23      192.02     14.28 o 
   3   3  10      471.50      492.23     24.59 o 
   4   3  10       69.87       62.85     12.45 o 
   5   3  10      105.17      124.70     13.90 o 
   6   3  10      103.06      126.33     17.30 o 
   7   3  10       13.83       17.84     14.35 o 
   8   3  10       28.02       12.26     16.28 o 
 -14   4  10       54.86       37.21     34.02 o 
 -13   4  10      140.83      141.39     27.77 o 
 -12   4  10       85.68       80.99     23.64 o 
 -11   4  10        1.44        0.00     11.49 o 
 -10   4  10      270.49      322.16     24.87 o 
  -9   4  10      534.43      643.16     38.23 o 
  -8   4  10      392.62      432.15     52.79 o 
  -7   4  10     1312.07     1405.73    116.10 o 
  -6   4  10      240.12      225.24     19.76 o 
  -5   4  10      594.82      573.81     46.60 o 
  -4   4  10      373.54      375.38     24.19 o 
  -3   4  10      714.70      694.67     31.38 o 
  -2   4  10     1478.03     1504.82     60.84 o 
  -1   4  10      577.17      629.99     32.84 o 
   0   4  10       12.06        8.80      7.85 o 
   1   4  10      350.75      340.61     22.07 o 
   2   4  10      509.25      598.97     34.67 o 
   3   4  10      615.15      686.47     31.17 o 
   4   4  10      481.50      562.21     28.00 o 
   5   4  10       17.68        4.35     10.16 o 
   6   4  10       69.53       92.91     23.57 o 
   7   4  10       52.22      107.98     17.88 o 
 -14   5  10        1.79        9.77     21.61 o 
 -13   5  10        6.71       11.70     21.61 o 
 -12   5  10      105.57      154.33     34.53 o 
 -11   5  10      351.40      397.81     40.47 o 
 -10   5  10      419.87      412.70     31.20 o 
  -9   5  10       45.58       49.81     16.77 o 
  -8   5  10       30.92       35.59     12.67 o 
  -7   5  10      140.40      137.34     37.29 o 
  -6   5  10        4.21        3.05     16.76 o 
  -5   5  10     2157.39     2132.44    104.72 o 
  -4   5  10      446.77      374.47     20.90 o 
  -3   5  10       75.76       60.58      9.47 o 
  -2   5  10      121.96      117.88     11.47 o 
  -1   5  10      668.06      664.61     38.45 o 
   0   5  10      711.91      707.82     60.55 o 
   1   5  10      225.27      222.86     19.06 o 
   2   5  10       27.47       39.33     20.76 o 
   3   5  10      247.22      236.64     16.64 o 
   4   5  10      336.90      405.99     25.80 o 
   5   5  10       64.30       76.19     13.20 o 
   6   5  10       14.12       30.21     14.41 o 
   7   5  10        8.03       10.59     14.75 o 
 -13   6  10       13.87        8.38     20.86 o 
 -12   6  10        1.20       11.01     19.71 o 
 -11   6  10       41.26       29.63     20.68 o 
 -10   6  10       79.25      120.85     25.31 o 
  -9   6  10      202.18      205.85     37.03 o 
  -8   6  10      100.11      105.35     15.79 o 
  -7   6  10      326.92      285.86     23.00 o 
  -6   6  10      639.22      602.52     57.16 o 
  -5   6  10      108.35      109.51     15.36 o 
  -4   6  10      219.67      196.77     14.41 o 
  -3   6  10      187.86      153.29     12.69 o 
  -2   6  10      330.20      319.42     26.09 o 
  -1   6  10       13.33        9.18      9.82 o 
   0   6  10      248.63      255.38     16.93 o 
   1   6  10      204.98      207.21     23.70 o 
   2   6  10      235.39      212.26     21.54 o 
   3   6  10      304.92      360.26     24.34 o 
   4   6  10        4.98        0.00     11.04 o 
   5   6  10        0.93        6.19     11.93 o 
   6   6  10        8.01       18.77     17.36 o 
   7   6  10       21.43       11.94     14.79 o 
 -13   7  10        0.23        0.00     21.94 o 
 -12   7  10        3.49        0.00     21.04 o 
 -11   7  10        0.16        0.00     18.54 o 
 -10   7  10        2.82        0.00     21.48 o 
  -9   7  10       39.81       61.96     23.67 o 
  -8   7  10       36.61       37.32     13.20 o 
  -7   7  10        8.04       21.29     11.17 o 
  -6   7  10        3.16       12.47     11.62 o 
  -5   7  10       27.35       31.74     11.69 o 
  -4   7  10        6.82        0.00     11.73 o 
  -3   7  10      160.35      129.06     12.27 o 
  -2   7  10      355.29      311.32     18.85 o 
  -1   7  10       14.11       23.29      8.47 o 
   0   7  10        5.79        0.00      8.21 o 
   1   7  10        8.60        0.53      9.01 o 
   2   7  10      126.72      143.30     15.58 o 
   3   7  10       38.09       39.23     11.95 o 
   4   7  10        0.20        0.00     15.75 o 
   5   7  10        0.48       10.66     17.24 o 
   6   7  10        0.28       17.08     27.93 o 
 -12   8  10        0.06        0.00     22.41 o 
 -11   8  10       12.71        0.00     22.21 o 
 -10   8  10       24.35       55.11     25.62 o 
  -9   8  10       16.40        9.90     22.45 o 
  -8   8  10       14.16       18.79     20.24 o 
  -7   8  10      166.36      199.24     20.18 o 
  -6   8  10       72.12       63.09     14.66 o 
  -5   8  10       59.76       70.06     17.47 o 
  -4   8  10      205.08      220.42     16.62 o 
  -3   8  10      237.33      247.30     18.99 o 
  -2   8  10      589.60      584.34     29.20 o 
  -1   8  10      427.41      399.51     26.97 o 
   0   8  10        2.71        1.95      9.32 o 
   1   8  10       46.80       31.73     11.15 o 
   2   8  10       37.28       22.17     10.91 o 
   3   8  10      139.20      157.73     21.94 o 
   4   8  10      196.61      258.35     56.37 o 
   5   8  10       54.11       57.82     19.66 o 
 -11   9  10      140.62      185.43     36.10 o 
 -10   9  10      105.24      148.14     32.94 o 
  -9   9  10       33.87       39.93     24.89 o 
  -8   9  10       84.83      139.79     38.09 o 
  -7   9  10      337.34      369.67     28.93 o 
  -6   9  10      366.06      448.57     38.22 o 
  -5   9  10      387.26      489.42     27.69 o 
  -4   9  10      172.73      179.44     15.84 o 
  -3   9  10       32.03       20.91     10.18 o 
  -2   9  10       21.28       16.06      9.38 o 
  -1   9  10      211.72      218.88     16.76 o 
   0   9  10      300.90      312.09     22.92 o 
   1   9  10      267.85      291.82     26.50 o 
   2   9  10      135.62      177.42     37.07 o 
   3   9  10        0.84       31.39     15.03 o 
   4   9  10       82.86       72.20     19.39 o 
   5   9  10      127.48      166.14     25.90 o 
 -10  10  10      155.97      203.46     38.30 o 
  -9  10  10      390.58      555.22     56.07 o 
  -8  10  10      404.37      551.37     62.97 o 
  -7  10  10      217.92      346.11     40.75 o 
  -6  10  10      105.09       97.29     18.55 o 
  -5  10  10       44.82       48.96     13.32 o 
  -4  10  10      902.73      919.46     50.09 o 
  -3  10  10      892.11      913.69     81.30 o 
  -2  10  10      555.31      616.93     31.77 o 
  -1  10  10      173.83      173.40     17.61 o 
   0  10  10        2.32       12.83     10.74 o 
   1  10  10      100.60       76.83     13.89 o 
   2  10  10      356.09      370.93     42.15 o 
   3  10  10      529.47      598.08     44.51 o 
  -9  11  10       38.82       29.24     28.20 o 
  -8  11  10        0.35        0.00     24.40 o 
  -7  11  10       48.15       89.63     27.26 o 
  -6  11  10      373.11      515.37     49.82 o 
  -5  11  10      498.28      567.76     44.57 o 
  -4  11  10      303.88      324.53     23.55 o 
  -3  11  10        0.93        3.44     10.50 o 
  -2  11  10       94.19       71.29     12.53 o 
  -1  11  10      102.71      129.66     15.78 o 
   0  11  10      304.11      330.19     23.94 o 
   1  11  10      347.05      338.05     30.52 o 
   2  11  10       71.51       77.78     19.35 o 
  -6  12  10       66.02       78.11     27.31 o 
  -5  12  10        6.76       27.37     15.57 o 
  -4  12  10        2.23        0.00     11.00 o 
  -3  12  10       32.80       41.22     12.07 o 
  -2  12  10       34.65       30.13     12.40 o 
  -1  12  10        6.39       36.94     11.57 o 
   0  12  10       16.43       29.03     14.84 o 
 -14   1  11       13.89       17.16     17.31 o 
 -13   1  11        8.24        1.25     11.90 o 
 -12   1  11       54.27       55.57     13.62 o 
 -11   1  11       35.07       49.03     13.12 o 
 -10   1  11      146.79      165.34     17.18 o 
  -9   1  11       32.99       54.66     12.52 o 
  -8   1  11       92.76      101.52     17.45 o 
  -7   1  11      583.31      514.47     30.05 o 
  -6   1  11        5.28        3.49     10.58 o 
  -5   1  11      617.23      597.61     97.05 o 
  -4   1  11      240.48      209.27     29.46 o 
  -3   1  11      543.44      544.52     54.61 o 
  -2   1  11      587.31      496.34     35.10 o 
  -1   1  11      139.93      105.75     21.33 o 
   0   1  11       57.47       32.36      9.10 o 
   1   1  11        3.35        4.65      8.64 o 
   2   1  11        8.75        0.00      8.48 o 
   3   1  11        7.76       23.69     10.20 o 
   4   1  11      181.63      178.75     16.56 o 
   5   1  11       76.50      105.32     13.52 o 
   6   1  11        8.37        4.63     11.51 o 
   7   1  11        1.76        0.00     11.73 o 
 -14   2  11       14.66       14.68     17.95 o 
 -13   2  11       20.61       21.98     17.71 o 
 -12   2  11       44.21       55.63     15.54 o 
 -11   2  11      281.43      264.13     21.88 o 
 -10   2  11      195.46      227.05     20.41 o 
  -9   2  11       45.62       47.53     12.72 o 
  -8   2  11        6.58       17.48     10.63 o 
  -7   2  11       13.77        1.23     10.97 o 
  -6   2  11     1263.57     1313.84     95.38 o 
  -5   2  11     1920.29     1995.11    335.68 o 
  -4   2  11      108.52       91.65     15.36 o 
  -3   2  11      217.03      233.11     21.84 o 
  -2   2  11      441.65      411.15     35.77 o 
  -1   2  11      414.19      377.27     51.34 o 
   0   2  11      269.59      299.65     21.79 o 
   1   2  11      229.54      216.58     17.60 o 
   2   2  11        0.05        0.00      9.87 o 
   3   2  11       60.00       59.44     11.34 o 
   4   2  11      229.77      295.42     20.08 o 
   5   2  11       95.62      129.10     15.03 o 
   6   2  11       59.61       83.57     20.52 o 
   7   2  11       22.77       32.43     15.61 o 
 -14   3  11       95.36      132.41     27.97 o 
 -13   3  11       85.78       79.24     25.39 o 
 -12   3  11        1.75        0.00     12.11 o 
 -11   3  11      118.30      111.77     16.25 o 
 -10   3  11      440.24      481.30     40.97 o 
  -9   3  11      705.85      907.70     60.49 o 
  -8   3  11      227.49      252.51     25.04 o 
  -7   3  11       18.47       18.85     12.01 o 
  -6   3  11      145.01      160.20     17.62 o 
  -5   3  11      674.80      671.06     31.36 o 
  -4   3  11     1402.32     1350.65     97.05 o 
  -3   3  11      934.54      931.97     90.31 o 
  -2   3  11      251.81      268.50     40.61 o 
  -1   3  11        1.41        4.82      9.31 o 
   0   3  11      499.78      516.94     59.36 o 
   1   3  11      525.01      507.66     36.11 o 
   2   3  11      392.47      425.60     26.37 o 
   3   3  11      672.07      801.91     41.82 o 
   4   3  11      227.42      269.66     23.04 o 
   5   3  11       10.01       13.67     11.43 o 
   6   3  11       54.32       67.30     13.62 o 
   7   3  11       55.88       79.54     17.18 o 
 -13   4  11        8.77        0.00     20.76 o 
 -12   4  11      126.76      119.06     27.43 o 
 -11   4  11      276.76      324.14     26.83 o 
 -10   4  11       47.12       37.59     13.98 o 
  -9   4  11       74.90       77.35     14.49 o 
  -8   4  11      291.69      363.62     68.23 o 
  -7   4  11      139.53      170.50     24.63 o 
  -6   4  11      131.36      117.32     16.40 o 
  -5   4  11      881.69      873.19     42.37 o 
  -4   4  11      224.62      263.01     16.98 o 
  -3   4  11       75.47       78.74     11.74 o 
  -2   4  11      269.12      300.74     25.07 o 
  -1   4  11      498.11      509.63     65.82 o 
   0   4  11      543.94      623.16     74.33 o 
   1   4  11      257.32      246.00     19.33 o 
   2   4  11       10.40        9.47     10.71 o 
   3   4  11      367.77      373.58     25.80 o 
   4   4  11      246.94      234.32     24.25 o 
   5   4  11       36.19       66.59     24.07 o 
   6   4  11       34.15       41.79     19.66 o 
 -13   5  11        0.01        0.00     20.28 o 
 -12   5  11       12.01        9.87     21.94 o 
 -11   5  11       61.48       80.70     24.99 o 
 -10   5  11       14.92       18.28     12.94 o 
  -9   5  11       36.19       32.46     12.79 o 
  -8   5  11       17.30       17.10     11.83 o 
  -7   5  11       78.03       52.50     15.16 o 
  -6   5  11       33.17       33.96     12.55 o 
  -5   5  11        4.09        0.00     11.29 o 
  -4   5  11       75.58       87.61     10.59 o 
  -3   5  11       67.82       60.97     10.26 o 
  -2   5  11       13.08       12.05     10.01 o 
  -1   5  11       92.15      102.58     17.00 o 
   0   5  11      253.80      256.79     31.37 o 
   1   5  11       88.61       97.71     24.95 o 
   2   5  11        2.78        0.00     13.56 o 
   3   5  11       34.05       31.70     12.93 o 
   4   5  11        8.97        1.04     12.66 o 
   5   5  11       55.03       38.54     19.66 o 
   6   5  11       12.61        0.00     18.67 o 
 -13   6  11        1.61        0.00     22.35 o 
 -12   6  11       20.55        4.00     21.95 o 
 -11   6  11       36.51       60.99     26.07 o 
 -10   6  11       15.76        6.95     20.01 o 
  -9   6  11        0.98       11.28     12.84 o 
  -8   6  11       23.79       27.51     12.67 o 
  -7   6  11       10.20        7.32     11.30 o 
  -6   6  11        7.36       10.86     10.89 o 
  -5   6  11       29.73       31.18     10.26 o 
  -4   6  11      178.99      155.37     13.60 o 
  -3   6  11      149.59      157.09     13.79 o 
  -2   6  11        1.94       12.25     10.70 o 
  -1   6  11       11.88        9.91      8.42 o 
   0   6  11        0.82        7.45      8.81 o 
   1   6  11       29.58       30.39     10.78 o 
   2   6  11       66.75       73.60     14.25 o 
   3   6  11      222.59      246.76     21.74 o 
   4   6  11      259.84      248.06     28.92 o 
   5   6  11       33.21        8.05     18.94 o 
 -12   7  11        6.49        1.82     23.92 o 
 -11   7  11      105.87      150.01     30.14 o 
 -10   7  11      248.41      403.22     57.89 o 
  -9   7  11      209.99      242.90     32.94 o 
  -8   7  11       74.66       70.00     15.05 o 
  -7   7  11       10.13       19.21     12.36 o 
  -6   7  11       42.19       41.91     13.61 o 
  -5   7  11      406.66      440.85     29.60 o 
  -4   7  11      236.81      268.25     18.42 o 
  -3   7  11      127.77      139.65     13.77 o 
  -2   7  11      290.98      275.63     19.50 o 
  -1   7  11       24.18       29.93     12.90 o 
   0   7  11      272.96      277.42     22.78 o 
   1   7  11      266.49      249.02     28.77 o 
   2   7  11      287.91      289.20     36.33 o 
   3   7  11      285.58      299.26     42.29 o 
   4   7  11        1.28        0.00     17.24 o 
   5   7  11       70.85       78.66     21.51 o 
 -11   8  11       79.42       53.48     28.76 o 
 -10   8  11        2.13        0.00     23.67 o 
  -9   8  11        3.67       19.10     21.90 o 
  -8   8  11       39.45       57.26     15.79 o 
  -7   8  11      220.51      265.23     40.97 o 
  -6   8  11      176.74      202.06     21.90 o 
  -5   8  11      113.87      125.86     14.81 o 
  -4   8  11       10.35        4.44      9.07 o 
  -3   8  11      227.93      198.93     16.00 o 
  -2   8  11      238.35      254.82     19.20 o 
  -1   8  11      183.70      226.95     25.07 o 
   0   8  11      134.00      137.67     23.57 o 
   1   8  11       19.33       19.40     11.15 o 
   2   8  11       20.44       23.89     12.25 o 
   3   8  11      187.68      229.33     54.85 o 
   4   8  11      151.04      198.79     27.82 o 
 -10   9  11      102.79       98.94     31.19 o 
  -9   9  11      172.03      175.95     32.67 o 
  -8   9  11       60.33       45.98     26.31 o 
  -7   9  11       14.81       33.48     15.54 o 
  -6   9  11        4.78       23.83     14.90 o 
  -5   9  11       64.33       64.68     13.54 o 
  -4   9  11      188.28      173.79     17.01 o 
  -3   9  11      176.81      161.90     15.70 o 
  -2   9  11        3.29        9.51     10.56 o 
  -1   9  11      140.52       96.49     14.71 o 
   0   9  11      165.35      160.38     16.82 o 
   1   9  11      174.14      169.68     22.25 o 
   2   9  11      227.52      257.01     35.04 o 
   3   9  11       88.00      137.08     37.58 o 
  -9  10  11        0.00       10.50     27.26 o 
  -8  10  11        6.63       18.82     24.29 o 
  -7  10  11        2.73        0.00     20.23 o 
  -6  10  11       27.00       29.74     12.66 o 
  -5  10  11       22.52       20.58     12.24 o 
  -4  10  11       10.95       20.98     11.53 o 
  -3  10  11       10.09       15.31     10.81 o 
  -2  10  11       64.84       40.60     11.21 o 
  -1  10  11        0.00        0.00     11.51 o 
   0  10  11        0.07        0.00     10.96 o 
   1  10  11       19.31       24.28     17.27 o 
   2  10  11        8.75       13.73     20.31 o 
  -7  11  11        0.10        0.00     22.94 o 
  -6  11  11       92.82      102.04     20.28 o 
  -5  11  11      183.81      206.76     26.97 o 
  -4  11  11      138.36      124.50     16.19 o 
  -3  11  11       77.78       69.33     15.54 o 
  -2  11  11        6.98        2.80     11.20 o 
  -1  11  11       12.53       21.85     11.79 o 
   0  11  11       53.09       64.05     17.32 o 
 -14   0  12       30.12        1.97     18.49 o 
 -13   0  12        0.22        0.00     16.67 o 
 -12   0  12       89.09       74.20     62.46 o 
 -11   0  12       64.63       71.83     19.99 o 
 -10   0  12       56.24       75.85     20.80 o 
  -9   0  12        0.82        2.83     16.60 o 
  -8   0  12       48.85       44.08     18.98 o 
  -7   0  12       24.81       34.08     36.06 o 
  -6   0  12       50.52       44.66     37.58 o 
  -5   0  12      378.43      332.43     46.21 o 
  -4   0  12       46.31       51.80     20.31 o 
  -3   0  12       31.95       44.69     19.30 o 
  -2   0  12       93.55       53.83     21.33 o 
  -1   0  12      210.98      160.48     29.45 o 
   0   0  12      293.97      176.73     29.45 o 
   1   0  12      165.68      186.88     31.49 o 
   2   0  12        3.26        0.00     20.31 o 
   3   0  12        5.77       31.49     23.36 o 
   4   0  12       49.12      103.60     30.47 o 
   5   0  12       77.41      100.79     22.34 o 
   6   0  12       54.44       71.59     20.68 o 
 -14   1  12       11.26        3.54     16.95 o 
 -13   1  12        0.75       15.19     13.34 o 
 -12   1  12        2.58        0.00     12.09 o 
 -11   1  12        9.62        3.51     12.32 o 
 -10   1  12        5.86        0.00     11.83 o 
  -9   1  12      109.87      115.38     23.60 o 
  -8   1  12      168.73      159.82     30.79 o 
  -7   1  12      553.98      539.48     41.63 o 
  -6   1  12      157.87      157.84     32.18 o 
  -5   1  12       83.50       84.49     28.29 o 
  -4   1  12      512.19      454.72     84.43 o 
  -3   1  12      334.95      247.99     24.29 o 
  -2   1  12       53.03       48.66     24.88 o 
  -1   1  12       11.37        0.00     11.83 o 
   0   1  12        0.29        0.00     16.25 o 
   1   1  12       11.75        7.31     12.87 o 
   2   1  12      134.72      117.78     20.46 o 
   3   1  12      120.86      140.30     19.36 o 
   4   1  12       32.24       71.09     14.96 o 
   5   1  12       16.72       21.85     18.80 o 
   6   1  12       12.39       23.79     15.43 o 
 -13   2  12        1.33        2.30     18.82 o 
 -12   2  12        0.38        5.61     12.22 o 
 -11   2  12       28.62       22.81     12.76 o 
 -10   2  12        2.36        0.00     10.97 o 
  -9   2  12        3.74        0.00     11.18 o 
  -8   2  12        0.28        0.00     10.88 o 
  -7   2  12      675.44      647.17     53.91 o 
  -6   2  12     1056.04      864.43    121.88 o 
  -5   2  12      253.99      250.79     23.05 o 
  -4   2  12       82.63       90.28     15.89 o 
  -3   2  12        5.66        0.00     11.42 o 
  -2   2  12      138.61       82.59     15.75 o 
  -1   2  12       42.43       28.55     16.25 o 
   0   2  12       28.03       32.50     14.36 o 
   1   2  12       36.53       43.90     11.36 o 
   2   2  12        2.91       10.90     11.86 o 
   3   2  12       16.93       44.20     13.63 o 
   4   2  12       17.40       19.12     13.63 o 
   5   2  12       29.08       32.11     15.16 o 
   6   2  12       31.52       55.09     16.57 o 
 -13   3  12       21.53       32.38     21.68 o 
 -12   3  12       15.89       17.63     13.53 o 
 -11   3  12        0.17        0.00     12.84 o 
 -10   3  12        2.97        5.59     17.59 o 
  -9   3  12       27.32       30.85     12.99 o 
  -8   3  12       28.72       43.97     15.63 o 
  -7   3  12        2.10       17.13     11.63 o 
  -6   3  12      110.47      117.42     35.53 o 
  -5   3  12       30.95       30.59     14.41 o 
  -4   3  12        5.95       15.76     12.11 o 
  -3   3  12       17.46       17.67     14.22 o 
  -2   3  12       60.55       75.68     14.73 o 
  -1   3  12        5.99       10.91      9.09 o 
   0   3  12        6.75        0.00      8.81 o 
   1   3  12        0.13        0.00     10.01 o 
   2   3  12      152.67      117.98     16.35 o 
   3   3  12       89.92       76.83     15.98 o 
   4   3  12        7.72       10.09     13.78 o 
   5   3  12        9.16       12.71     13.98 o 
 -13   4  12       12.42        0.00     20.25 o 
 -12   4  12       38.21       49.10     24.24 o 
 -11   4  12      106.20      134.99     25.64 o 
 -10   4  12      219.63      233.21     22.97 o 
  -9   4  12       77.61       99.27     22.09 o 
  -8   4  12       38.45       49.28     13.75 o 
  -7   4  12        4.77        9.09     12.01 o 
  -6   4  12      427.02      405.02     29.02 o 
  -5   4  12      924.06      865.32    163.01 o 
  -4   4  12      458.93      472.99     38.95 o 
  -3   4  12      218.45      215.28     46.91 o 
  -2   4  12      113.28      107.97     16.86 o 
  -1   4  12       32.28       31.81      9.97 o 
   0   4  12      401.05      394.24     58.45 o 
   1   4  12      146.13      197.20     29.96 o 
   2   4  12        5.40        0.00     11.27 o 
   3   4  12      120.79      111.78     24.43 o 
   4   4  12       12.58        6.09     13.98 o 
   5   4  12       31.66       38.52     15.82 o 
 -12   5  12       76.14      109.55     50.78 o 
 -11   5  12       65.89      134.00     27.62 o 
 -10   5  12        5.06        4.75     14.68 o 
  -9   5  12      106.67      120.44     18.00 o 
  -8   5  12      384.80      433.01     39.66 o 
  -7   5  12      323.76      334.10     60.79 o 
  -6   5  12       86.91       86.12     15.28 o 
  -5   5  12        0.24       13.39     12.39 o 
  -4   5  12      233.93      256.29     24.24 o 
  -3   5  12      549.88      558.79     53.80 o 
  -2   5  12      193.34      290.41     60.99 o 
  -1   5  12       95.37      109.42     25.80 o 
   0   5  12       33.24       20.34     10.85 o 
   1   5  12        4.88       18.23     10.78 o 
   2   5  12      151.18      155.74     17.53 o 
   3   5  12      508.52      613.23     52.13 o 
   4   5  12      419.49      545.13     52.84 o 
   5   5  12       28.23       27.21     20.46 o 
 -12   6  12        4.57       18.70     22.55 o 
 -11   6  12       81.43       90.54     26.81 o 
 -10   6  12      108.71      159.14     30.66 o 
  -9   6  12       61.16       84.87     16.45 o 
  -8   6  12       67.67       98.63     21.33 o 
  -7   6  12        0.91        0.00     11.93 o 
  -6   6  12       37.68       46.29     10.54 o 
  -5   6  12      180.49      168.09     14.70 o 
  -4   6  12       90.61       83.06     12.84 o 
  -3   6  12       10.92        6.31      8.83 o 
  -2   6  12       25.49       37.24      9.93 o 
  -1   6  12       46.12       66.71     15.49 o 
   0   6  12      158.27      154.69     29.52 o 
   1   6  12      105.86       94.79     18.03 o 
   2   6  12      136.14      152.37     25.86 o 
   3   6  12       30.07       25.11     14.58 o 
   4   6  12       19.01       40.94     20.79 o 
 -11   7  12        2.00       26.58     24.71 o 
 -10   7  12       17.45        3.87     22.68 o 
  -9   7  12        6.10        8.80     18.59 o 
  -8   7  12        8.75        5.07     13.38 o 
  -7   7  12        0.37        0.00     12.15 o 
  -6   7  12        1.84        0.00     10.75 o 
  -5   7  12        5.45        2.27      8.69 o 
  -4   7  12        8.63        0.00      8.54 o 
  -3   7  12       13.89        9.10      9.63 o 
  -2   7  12        2.21        6.52      9.37 o 
  -1   7  12       29.90       10.14      9.73 o 
   0   7  12        0.31        3.79     10.86 o 
   1   7  12        5.55        0.00     10.30 o 
   2   7  12       24.25       17.49     12.73 o 
   3   7  12      165.65      242.47     40.63 o 
 -10   8  12       71.38       94.10     47.23 o 
  -9   8  12       65.42       86.85     28.31 o 
  -8   8  12       83.24      118.86     43.34 o 
  -7   8  12        0.73        0.00     13.52 o 
  -6   8  12       47.55       47.73     12.02 o 
  -5   8  12       10.33       19.48     10.06 o 
  -4   8  12       50.81       60.30     11.87 o 
  -3   8  12       77.12       76.74     12.00 o 
  -2   8  12      116.65      110.25     14.07 o 
  -1   8  12       75.59       76.55     24.99 o 
   0   8  12       17.08       21.27     12.70 o 
   1   8  12       54.62       45.94     13.45 o 
   2   8  12       54.29       78.38     37.15 o 
   3   8  12       79.43       91.31     21.40 o 
  -9   9  12       52.02       81.43     38.09 o 
  -8   9  12       97.13       98.24     58.91 o 
  -7   9  12      174.05      227.22     20.03 o 
  -6   9  12      194.92      249.97     20.25 o 
  -5   9  12       42.23       53.93     12.44 o 
  -4   9  12        6.13        0.00     10.29 o 
  -3   9  12       91.98       88.66     13.15 o 
  -2   9  12      144.87      165.93     16.53 o 
  -1   9  12      182.40      208.22     20.59 o 
   0   9  12      103.31      119.71     15.82 o 
   1   9  12        2.33        0.00     11.48 o 
  -8  10  12       44.79       70.87     29.03 o 
  -7  10  12       27.91       36.63     17.41 o 
  -6  10  12      188.00      192.70     19.68 o 
  -5  10  12      481.88      538.02     62.07 o 
  -4  10  12      427.20      457.09     31.72 o 
  -3  10  12      365.46      368.28     52.81 o 
  -2  10  12      124.97      127.98     17.15 o 
  -1  10  12       49.10       27.22     13.28 o 
   0  10  12      194.18      227.07     32.93 o 
 -13   1  13        0.96        8.27     16.71 o 
 -12   1  13       14.24       23.82     13.26 o 
 -11   1  13       20.20       32.88     13.48 o 
 -10   1  13       15.15       10.70     12.68 o 
  -9   1  13        5.46        0.00     14.66 o 
  -8   1  13       29.90       37.40     13.02 o 
  -7   1  13       17.00        6.09     12.82 o 
  -6   1  13       18.48       19.25     15.09 o 
  -5   1  13      132.89      113.94     17.26 o 
  -4   1  13       34.06       41.64     19.30 o 
  -3   1  13       43.93       24.69     13.99 o 
  -2   1  13       42.21       11.04     19.81 o 
  -1   1  13       60.26       44.64     15.33 o 
   0   1  13      181.38      132.56     21.18 o 
   1   1  13      120.58      100.51     21.84 o 
   2   1  13       70.04       49.83     18.22 o 
   3   1  13        0.64        0.00     16.47 o 
   4   1  13        0.95        0.00     17.19 o 
 -13   2  13       27.02       23.19     14.17 o 
 -12   2  13       25.81       29.97     14.92 o 
 -11   2  13        3.03        0.00     12.88 o 
 -10   2  13       26.83       46.16     14.70 o 
  -9   2  13      246.76      270.53     25.05 o 
  -8   2  13       12.84       23.58     14.05 o 
  -7   2  13       22.89        6.01     12.12 o 
  -6   2  13      156.71      140.00     32.60 o 
  -5   2  13        0.24       21.20     21.58 o 
  -4   2  13      356.96      335.01     76.81 o 
  -3   2  13       88.28       89.39     22.34 o 
  -2   2  13       88.11       77.81     17.19 o 
  -1   2  13      132.59      133.07     32.50 o 
   0   2  13       26.12       18.43     18.28 o 
   1   2  13       18.90       23.95     15.43 o 
   2   2  13      168.82      185.87     34.53 o 
   3   2  13      248.63      283.37     43.67 o 
   4   2  13       53.75       56.84     19.96 o 
 -12   3  13      124.13      104.01     22.17 o 
 -11   3  13      351.65      384.52     30.78 o 
 -10   3  13      337.07      469.25     51.47 o 
  -9   3  13      222.96      254.34     23.88 o 
  -8   3  13      276.82      290.03     44.87 o 
  -7   3  13        0.65       11.32     12.41 o 
  -6   3  13      844.26      681.85     47.27 o 
  -5   3  13      917.27      781.85     89.89 o 
  -4   3  13      244.32      276.25     41.42 o 
  -3   3  13       50.19       45.51     15.75 o 
  -2   3  13       18.40       22.44     14.71 o 
  -1   3  13       38.07       37.58     15.08 o 
   0   3  13      330.08      272.67     28.20 o 
   1   3  13      186.29      196.55     24.58 o 
   2   3  13        7.04        6.94     15.43 o 
   3   3  13        0.17        9.02     17.32 o 
   4   3  13        5.25       26.56     18.51 o 
 -12   4  13       30.03       55.30     24.89 o 
 -11   4  13       48.93       67.96     16.52 o 
 -10   4  13        2.10       13.84     13.14 o 
  -9   4  13        5.01        6.57     13.11 o 
  -8   4  13       57.04       68.89     15.62 o 
  -7   4  13      454.49      429.72     35.41 o 
  -6   4  13      251.60      228.63     22.51 o 
  -5   4  13        3.62        2.27     13.44 o 
  -4   4  13       40.30       25.01     13.61 o 
  -3   4  13       88.20       58.38     14.98 o 
  -2   4  13       24.37       31.95     24.05 o 
  -1   4  13      104.71      116.89     19.74 o 
   0   4  13      254.89      238.68     37.58 o 
   1   4  13       73.75       61.20     18.79 o 
   2   4  13        0.30        1.29     15.58 o 
   3   4  13       36.85       43.94     19.35 o 
   4   4  13       65.57       83.43     17.87 o 
 -12   5  13       27.74       27.16     24.59 o 
 -11   5  13        0.27       35.72     24.79 o 
 -10   5  13       16.88       18.21     19.89 o 
  -9   5  13       67.79       62.40     18.09 o 
  -8   5  13      171.97      172.66     31.84 o 
  -7   5  13       43.71       19.36     15.13 o 
  -6   5  13       10.02        0.00     12.48 o 
  -5   5  13       20.51       10.69     24.29 o 
  -4   5  13       76.40       64.59     15.70 o 
  -3   5  13       95.32       97.19     17.38 o 
  -2   5  13       39.39       99.63     64.49 o 
  -1   5  13       30.21       27.52     18.93 o 
   0   5  13        0.02        0.00     16.76 o 
   1   5  13      119.25      115.53     24.12 o 
   2   5  13      221.50      236.58     32.78 o 
   3   5  13       95.92      113.37     22.59 o 
 -11   6  13        1.73       28.22     23.57 o 
 -10   6  13       97.78       96.08     38.40 o 
  -9   6  13      105.78       93.12     31.76 o 
  -8   6  13       15.82       26.47     19.17 o 
  -7   6  13       23.99        0.00     14.01 o 
  -6   6  13        0.57        0.00     13.06 o 
  -5   6  13      132.31      110.14     18.02 o 
  -4   6  13      290.97      274.29     32.09 o 
  -3   6  13      287.00      287.16     76.68 o 
  -2   6  13       48.72       55.41     19.04 o 
  -1   6  13       30.38       27.93     15.08 o 
   0   6  13       80.44       90.48     14.62 o 
   1   6  13      243.23      268.93     44.24 o 
   2   6  13      284.72      353.46     38.78 o 
   3   6  13       25.71       48.14     16.16 o 
 -10   7  13       32.40       32.00     25.31 o 
  -9   7  13        1.52        0.38     14.27 o 
  -8   7  13       23.30       12.13     15.07 o 
  -7   7  13      167.18      156.81     21.10 o 
  -6   7  13      404.31      398.69     55.65 o 
  -5   7  13      213.53      191.39     22.17 o 
  -4   7  13       60.09       62.50     15.11 o 
  -3   7  13        0.70        0.00     13.32 o 
  -2   7  13       73.78       69.45     16.71 o 
  -1   7  13      147.53      170.29     31.28 o 
   0   7  13      121.75      128.72     16.58 o 
   1   7  13       26.06       41.62     22.50 o 
   2   7  13        7.75        9.11     13.60 o 
  -9   8  13      113.87      144.75     33.55 o 
  -8   8  13      146.33      159.40     21.37 o 
  -7   8  13       42.67       31.79     15.84 o 
  -6   8  13        0.34        0.00     14.46 o 
  -5   8  13        7.19       11.63     15.38 o 
  -4   8  13       89.04      106.08     14.81 o 
  -3   8  13      213.49      249.95     22.55 o 
  -2   8  13      142.91      156.01     18.34 o 
  -1   8  13       39.81       42.91     16.34 o 
   0   8  13        1.82        6.48     13.55 o 
   1   8  13       43.78       46.27     13.56 o 
  -8   9  13        0.00        6.14     24.39 o 
  -7   9  13       62.89       59.41     18.55 o 
  -6   9  13      137.08      135.22     21.83 o 
  -5   9  13      131.02      133.77     16.12 o 
  -4   9  13       17.71       15.87     11.77 o 
  -3   9  13        0.53        0.00     10.52 o 
  -2   9  13        1.85        1.61     11.66 o 
  -1   9  13       17.84       26.41     12.59 o 
 -12   0  14       97.68      101.89     45.20 o 
 -11   0  14      118.32      130.26     27.43 o 
 -10   0  14        2.73       28.44     20.98 o 
  -9   0  14        3.13        3.19     36.56 o 
  -8   0  14       11.38       48.34     19.40 o 
  -7   0  14      320.14      232.59     37.58 o 
  -6   0  14      445.57      305.72     42.66 o 
  -5   0  14      147.94      147.27     31.49 o 
  -4   0  14       13.50        0.00     18.28 o 
  -3   0  14       16.20        0.00     20.31 o 
  -2   0  14        8.89        0.00     20.31 o 
   1   0  14        4.71       11.17     23.36 o 
   2   0  14        6.05        0.00     25.39 o 
   3   0  14       59.22       80.24     32.50 o 
 -12   1  14        5.10        0.00     14.45 o 
 -11   1  14       48.22       46.84     16.40 o 
 -10   1  14      154.02      173.13     20.82 o 
  -9   1  14      294.12      318.99     38.32 o 
  -8   1  14       35.22       39.85     25.08 o 
  -7   1  14       89.61       57.94     16.25 o 
  -6   1  14      173.41      159.18     55.71 o 
  -5   1  14      356.09      304.62     29.64 o 
  -4   1  14      310.70      213.14     26.54 o 
  -3   1  14       37.18       35.64     15.75 o 
  -2   1  14        0.35       14.22     15.08 o 
  -1   1  14        7.19        0.00     16.15 o 
   0   1  14      106.49       85.32     28.44 o 
   3   1  14       94.68      128.99     37.58 o 
 -12   2  14        4.29        0.00     14.20 o 
 -11   2  14       19.73       12.24     15.76 o 
 -10   2  14        0.17        7.27     14.10 o 
  -9   2  14       13.49       25.21     23.66 o 
  -8   2  14       59.44       17.48     16.23 o 
  -7   2  14       27.89       25.32     14.46 o 
  -6   2  14       85.58       81.50     17.61 o 
  -5   2  14        2.47        0.00     12.54 o 
  -4   2  14       43.34       50.18     20.82 o 
  -3   2  14       30.26       15.72     20.82 o 
  -2   2  14      141.36       94.34     19.74 o 
  -1   2  14      158.17      116.44     21.18 o 
   0   2  14       48.73       25.14     17.58 o 
   1   2  14       16.23       35.22     18.94 o 
   2   2  14        8.57        0.00     17.58 o 
   3   2  14       43.29       21.54     33.52 o 
 -11   3  14        2.96       12.07     14.37 o 
 -10   3  14       18.27       18.33     15.05 o 
  -9   3  14       11.15        8.75     13.25 o 
  -8   3  14        2.75        0.00     13.58 o 
  -7   3  14       14.05        0.00     12.72 o 
  -6   3  14        1.55        0.00     14.32 o 
  -5   3  14       18.30       15.10     14.27 o 
  -4   3  14       72.53       63.33     25.22 o 
  -3   3  14       23.82        6.20     13.59 o 
  -2   3  14       19.56       31.15     16.15 o 
  -1   3  14       16.64        0.00     15.43 o 
   0   3  14        6.37        0.00     15.43 o 
   1   3  14        1.46        0.54     18.79 o 
   2   3  14       16.91       35.40     19.35 o 
 -11   4  14       50.28       47.18     16.27 o 
 -10   4  14       23.24       16.97     14.96 o 
  -9   4  14       10.71        6.15     14.62 o 
  -8   4  14      126.39      144.55     29.85 o 
  -7   4  14      134.98      153.69     45.56 o 
  -6   4  14       94.45       74.78     17.09 o 
  -5   4  14       73.93       73.09     27.54 o 
  -4   4  14        1.35        0.00     12.80 o 
  -3   4  14       74.28       53.67     19.11 o 
  -2   4  14       68.59       41.19     24.38 o 
  -1   4  14       81.60       63.81     21.33 o 
   0   4  14       59.23       45.56     17.58 o 
   1   4  14        0.33       14.97     16.47 o 
   2   4  14       31.36        9.25     21.84 o 
 -10   5  14      126.34      147.04     24.47 o 
  -9   5  14       79.01      128.83     20.32 o 
  -8   5  14        6.75        3.04     13.84 o 
  -7   5  14       12.81        5.00     15.34 o 
  -6   5  14        6.68        0.00     13.40 o 
  -5   5  14      147.15      146.60     38.94 o 
  -4   5  14      278.88      265.59    101.57 o 
  -3   5  14      193.72      215.71     99.54 o 
  -2   5  14       52.29       53.54     24.01 o 
  -1   5  14        7.49        0.00     13.16 o 
   0   5  14       64.58       55.47     33.52 o 
   1   5  14      156.38      114.68     23.67 o 
 -10   6  14       12.10       18.93     15.52 o 
  -9   6  14       18.43        0.00     15.41 o 
  -8   6  14        1.06        0.00     14.01 o 
  -7   6  14      200.66      233.53     25.30 o 
  -6   6  14      432.40      387.14     37.94 o 
  -5   6  14      129.28      103.07     20.17 o 
  -4   6  14       17.32        0.92     13.98 o 
  -3   6  14        0.74        5.11     14.09 o 
  -2   6  14       29.56       39.47     15.56 o 
  -1   6  14      102.74      109.03     21.68 o 
   0   6  14      143.48      102.56     21.22 o 
   1   6  14       57.58       37.89     18.51 o 
  -9   7  14        0.18        0.00     14.70 o 
  -8   7  14       23.83       16.50     16.70 o 
  -7   7  14       10.26       15.34     16.23 o 
  -6   7  14       32.88       32.79     16.69 o 
  -5   7  14       22.32       37.01     16.14 o 
  -4   7  14       13.11        7.08     14.78 o 
  -3   7  14       20.65       31.04     16.17 o 
  -2   7  14       24.76       30.58     17.19 o 
  -1   7  14       32.99       13.75     16.05 o 
   0   7  14        2.37        0.00     15.03 o 
  -7   8  14        2.53        0.00     22.06 o 
  -6   8  14        4.87       16.59     15.83 o 
  -5   8  14       22.53       26.88     16.67 o 
  -4   8  14       32.36       35.70     16.80 o 
  -3   8  14       19.09       37.27     15.78 o 
  -2   8  14        1.01        7.51     16.33 o 
 -11   1  15       55.00       62.21     18.47 o 
 -10   1  15        6.32        8.08     15.79 o 
  -9   1  15       18.11        1.10     14.31 o 
  -8   1  15        0.23        2.99     14.97 o 
  -7   1  15       94.95      102.87     39.33 o 
  -6   1  15       88.96       64.94     24.38 o 
  -5   1  15       27.62       24.38     16.52 o 
  -4   1  15        0.36        0.00     13.42 o 
  -3   1  15       12.37        6.93     15.75 o 
  -2   1  15        7.87       32.52     16.77 o 
  -1   1  15       40.21       36.01     18.30 o 
   0   1  15       45.26       40.15     19.02 o 
   1   1  15        1.61        0.00     17.91 o 
 -10   2  15      223.05      216.69     37.67 o 
  -9   2  15      188.86      263.62     57.89 o 
  -8   2  15       27.47       48.30     16.03 o 
  -7   2  15        8.22        2.12     17.50 o 
  -6   2  15       50.69       41.64     22.03 o 
  -5   2  15      178.71      123.43     22.26 o 
  -4   2  15      236.75      187.13     26.15 o 
  -3   2  15       64.53       69.25     19.23 o 
  -2   2  15        2.46        5.70     16.47 o 
  -1   2  15        5.27        5.31     15.43 o 
   0   2  15       88.27       48.99     21.18 o 
   1   2  15      145.68       92.85     23.99 o 
 -10   3  15        2.01        0.00     14.71 o 
  -9   3  15       11.23        3.84     15.35 o 
  -8   3  15       70.46       64.70     17.33 o 
  -7   3  15      121.15      122.07     31.17 o 
  -6   3  15      133.98      139.66     32.20 o 
  -5   3  15       39.22       30.74     15.66 o 
  -4   3  15        1.46        0.00     13.59 o 
  -3   3  15        0.95        0.00     14.71 o 
  -2   3  15       40.38       38.09     17.24 o 
  -1   3  15      157.87      106.03     22.23 o 
   0   3  15       30.48       27.13     17.19 o 
 -10   4  15       46.39       51.43     17.55 o 
  -9   4  15       71.89       82.64     19.37 o 
  -8   4  15       15.17       24.43     15.76 o 
  -7   4  15        2.92        0.00     15.05 o 
  -6   4  15        0.13        0.68     14.61 o 
  -5   4  15        8.57        0.00     14.14 o 
  -4   4  15       19.22       15.74     14.64 o 
  -3   4  15       81.81       51.78     18.05 o 
  -2   4  15       54.82       29.39     16.87 o 
  -1   4  15        1.47        8.66     16.47 o 
   0   4  15       23.45        3.15     17.19 o 
  -9   5  15       54.92       46.33     30.79 o 
  -8   5  15      165.70      191.06     27.02 o 
  -7   5  15        7.25       12.05     15.66 o 
  -6   5  15       68.41       86.57     22.56 o 
  -5   5  15       42.22       53.26     16.65 o 
  -4   5  15       82.38       61.80     18.04 o 
  -3   5  15       95.00       68.86     18.81 o 
  -2   5  15        7.63        3.77     15.03 o 
  -1   5  15        0.02        0.00     16.10 o 
  -8   6  15       81.97       55.99     17.99 o 
  -7   6  15       94.40       94.58     31.87 o 
  -6   6  15      103.00      132.94     22.07 o 
  -5   6  15      223.32      264.97    104.61 o 
  -4   6  15       85.60       77.32     44.32 o 
  -3   6  15        1.28        3.10     18.90 o 
  -2   6  15        9.61       15.94     16.47 o 
  -9   0  16      144.74      191.96     38.60 o 
  -8   0  16      178.25      125.94     34.53 o 
  -7   0  16      123.64       77.19     29.45 o 
  -6   0  16       32.00        6.09     25.39 o 
  -5   0  16        4.80        0.00     20.31 o 
  -4   0  16      147.24       83.28     33.52 o 
  -3   0  16      236.06      119.85     35.55 o 
  -2   0  16      151.68      121.88     35.55 o 
  -9   1  16       10.17        0.00     15.44 o 
  -8   1  16        3.93       16.25     16.47 o 
  -7   1  16       87.83       80.52     20.79 o 
  -6   1  16      233.83      171.26     27.29 o 
  -5   1  16      243.17      188.58     60.94 o 
  -4   1  16      187.32       93.44     31.49 o 
  -3   1  16       26.92       11.94     19.02 o 
  -2   1  16       54.31       39.59     20.46 o 
  -8   2  16       69.81       57.78     17.69 o 
  -7   2  16       23.02       23.96     16.17 o 
  -6   2  16        0.04        0.61     16.87 o 
  -5   2  16       27.59        1.60     18.63 o 
  -4   2  16       41.74       42.91     21.33 o 
  -3   2  16       15.55       19.81     18.67 o 
  -2   2  16        9.76        0.00     16.77 o 
  -8   3  16        0.56        0.00     15.96 o 
  -7   3  16        2.53        0.00     21.94 o 
  -6   3  16        9.23       13.02     24.46 o 
  -5   3  16        7.12        0.00     15.43 o 
  -4   3  16        1.06        0.00     16.87 o 
  -3   3  16        7.64       15.42     16.15 o 
  -6   4  16        1.86       19.49     16.06 o 
  -5   4  16       17.41        0.00     16.62 o 
  -4   4  16       48.91       29.54     17.91 o 
                                                 
